# Supplementary material for: The SMC5/6 complex compacts and silences unintegrated HIV-1 DNA and is antagonized by Vpr
Source: Cell Host Microbe. Author manuscript; Available in PMC 2021 Jun 19. (PMC8118623; doi:10.1016/j.chom.2021.03.001)
Supplement: Table S1 [file NIHMS1701024-supplement-Table_S1.xlsx]

## Sheet: Table S1A Vpr library, summary
The custom Vpr target sgRNA library was cloned as 4 sublibraries to maximise cloning efficiency
Target inclusion criteria and sublibrary composition is detailed in the table below. All sgRNA sequences are listed in Supplementary Table 1 (sheet 2)
Library	Number of genes	Vpr target inclusion criteria	Dataset sources
Vpr sublibrary 1	105	Protein depleted at least 1 log2 (i.e. 50%) in CEM-T4 T cells when comparing WT NL4-3 with ΔVpr NL4-3, or comparing Vpr VLPs with empty VLPs	Greenwood et al. (2019)
Vpr sublibrary 2	261	Protein depleted at least 0.5 log2 (~30%) in CEM-T4 T cells when comparing WT NL4-3 with ΔVpr NL4-3, or comparing Vpr VLPs with empty VLPs (if not present above)	Greenwood et al. (2019)
Vpr sublibrary 3	363	Protein depleted at least 0.5 log2 (~30%) in THP-1 cells when comparing WT YU2 with ΔVpr YU2 (if not present above)	Unpublished dataset
Vpr sublibrary 4	488	Protein fulfilling one of the following (if not present above): A) In Greenwood et al. (2016) 'Cluster 2' following Vpr target depletion kinetics. B) Depleted by more than 0.7 log2 (~40%) in WT vs Mock and WT vs ΔVif dataset in Greenwood et al. (2016). C) Depleted by more than 0.7 log2 (~40%) by T/F or 6M CH047 strain (unpublished dataset). D) Annotated as Vpr target in NIH database	Greenwood et al. (2016) + Unpublished dataset

## Sheet: Table S1B - Vpr library sgRNAs
Library	Gene ID	sgRNA ID	sgRNA sequence
Vpr_sublibrary_1	AHDC1	ENSG00000126705_72873.1	GGGTTCCCGGAGGTAGTC
	AHDC1	ENSG00000126705_72874.2	GTACTGTAGGTCGCCGGG
	AHDC1	ENSG00000126705_72875.3	GCTCCGACTTGGCGTGTG
	AHDC1	ENSG00000126705_72876.4	GCCGTGGCTCCGGGACTA
	AHDC1	ENSG00000126705_72877.5	GTCAATCAGCTGCACCAC
	AHDC1	ENSG00000126705_72878.6	GCAGGCACTAGAGCCGCT
	AHDC1	ENSG00000126705_72879.7	GCGTGTGAAGCCCCAGGGCC
	AHDC1	ENSG00000126705_72880.8	GGGCGATGGTGGCTCGA
	AHDC1	ENSG00000126705_72881.9	GCCTTGTCAGGTGGGCTGGC
	AHDC1	ENSG00000126705_72882.10	GGGACGTCAAGCAGCTT
	AIF1	ENSG00000204472_61136.1	GAGTTTGACCTTAATGGAAA
	AIF1	ENSG00000204472_61137.2	GTCCCTGAAACGAATGC
	AIF1	ENSG00000204472_61138.3	GCTCTAGGTGAGTCTTG
	AIF1	ENSG00000204472_61139.4	GCTATATTTGGGATCGTCT
	AIF1	ENSG00000204472_61140.5	GGACTGCTGAAGGCCCAGC
	AIF1	ENSG00000204472_61142.7	GAGCCAAACCAGGGATTTAC
	AIF1	ENSG00000204472_61143.8	GAGGATCTGCCCTCCAAAC
	AIF1	ENSG00000204472_61144.9	GCTGGAGGCCTCTGTCTGC
	AIF1	ENSG00000204472_61145.10	GAGATAGCTTTCTTGGCTGG
	AIF1	sgAIF1_1	GCATCATCCTGAGAAAGTCA
	ARHGAP11A	ENSG00000198826_83582.1	GGCGAAGTAAAAGAATTGC
	ARHGAP11A	ENSG00000198826_83583.2	GCGTTTGAAATTCAATCTA
	ARHGAP11A	ENSG00000198826_83584.3	GGTTTCCACCAATGAGTAC
	ARHGAP11A	ENSG00000198826_83585.4	GCCCTTCGGTATGAATA
	ARHGAP11A	ENSG00000198826_83586.5	GTCGCTCTGGAGTTAGTA
	ARHGAP11A	ENSG00000198826_83587.6	GTCAATAGATATGAAAGTGT
	ARHGAP11A	ENSG00000198826_83588.7	GTGGGATCAGAGGCTGGTG
	ARHGAP11A	ENSG00000198826_83589.8	GAAAAGAAGCTACGATTAC
	ARHGAP11A	ENSG00000198826_83590.9	GAATTGAATCTGTAAAAAC
	ARHGAP11A	ENSG00000198826_83591.10	GGTCCTGTCCAAGACATC
	ARID5B	ENSG00000150347_2176.1	GCCATCGGAATTGTTGT
	ARID5B	ENSG00000150347_2177.2	GCTTGAAACATAGTCCAA
	ARID5B	ENSG00000150347_2178.3	GAATTAGGCGGTAATCCT
	ARID5B	ENSG00000150347_2179.4	GTGGTCTGCCTTTAAGATT
	ARID5B	ENSG00000150347_2180.5	GAATCTCTTCTTTGTGGGCA
	ARID5B	ENSG00000150347_2181.6	GTTATTCTTCGGCTTGGTCA
	ARID5B	ENSG00000150347_2182.7	GAGGTTTGATTGGAGGCA
	ARID5B	ENSG00000150347_2183.8	GCCCTGCACTCTTCACCAA
	ARID5B	ENSG00000150347_2184.9	GTTTCGTTGTCCTTCTCT
	ARID5B	ENSG00000150347_2185.10	GCGGGTACAAGTGGCAGCGC
	ATXN7	ENSG00000163635_193352.1	GCGGGCCGCGGATGACGTCA
	ATXN7	ENSG00000163635_193353.2	GACCGTCGCCATTGCGG
	ATXN7	ENSG00000163635_193354.3	GTGATGCTGGGACAGTCG
	ATXN7	ENSG00000163635_193355.4	GAATGGGATGCATTGGCC
	ATXN7	ENSG00000163635_193356.5	GATTCATCCGAAAATGGA
	ATXN7	ENSG00000163635_193357.6	GCAAAGTAGAGTTCCCCA
	ATXN7	ENSG00000163635_193358.7	GGTATTGAGGGGCAGTTA
	ATXN7	ENSG00000163635_193359.8	GCCAACCTTGCCTTCACC
	ATXN7	ENSG00000163635_193360.9	GTGGGAGGAACGGCCAAAGG
	ATXN7	ENSG00000163635_193361.10	GGCGCACACGGCCGGAGGA
	BAZ1B	ENSG00000009954_59970.1	GCTGGTGAAGCCGTTGCC
	BAZ1B	ENSG00000009954_59971.2	GCAGTCAGCTAACACACA
	BAZ1B	ENSG00000009954_59972.3	GGTCCTGAGCAATCTGAC
	BAZ1B	ENSG00000009954_59973.4	GAACAAGCTTCTCATACC
	BAZ1B	ENSG00000009954_59974.5	GGTACAGTGAGCGCATT
	BAZ1B	ENSG00000009954_59975.6	GGGTCGTAGAAGATGAAT
	BAZ1B	ENSG00000009954_59976.7	GTATCTACTAACTTCTCTA
	BAZ1B	ENSG00000009954_59977.8	GTTAGTGTGCAGCTTATT
	BAZ1B	ENSG00000009954_59978.9	GCATTACGAGCTGGTAC
	BAZ1B	ENSG00000009954_59979.10	GATTGTGAAGATTCATCCTT
	BBX	ENSG00000114439_43391.1	GAAAGGCAGTAATAGAAATA
	BBX	ENSG00000114439_43392.2	GAAGTTTCTTTGCTAGCAA
	BBX	ENSG00000114439_43393.3	GATGGCCTAGAGCAAGATGT
	BBX	ENSG00000114439_43394.4	GACGTACAAGAGAGCGA
	BBX	ENSG00000114439_43395.5	GGTCTCCGGGCTCGCTGCTC
	BBX	ENSG00000114439_43396.6	GGCCCAAAGTTTCTTTCG
	BBX	ENSG00000114439_43397.7	GCAAATCCTGGCTACAAA
	BBX	ENSG00000114439_43398.8	GATACTAGCTGATTGGT
	BBX	ENSG00000114439_43399.9	GAGTATGCTGCTGTTAGC
	BBX	ENSG00000114439_43400.10	GTCTTTGCTTTCTTGGGGCT
	C18orf21	ENSG00000141428_26285.1	GTTTACTTGTAGGAGTGGC
	C18orf21	ENSG00000141428_26286.2	GACATGTCTGGCTCGAA
	C18orf21	ENSG00000141428_26287.3	GGGTTTGCAGTCCTTCTCTC
	C18orf21	ENSG00000141428_26288.4	GATACTGACTGTCCAGATGT
	C18orf21	ENSG00000141428_26289.5	GAGACAGAAGCACTACCTTG
	C18orf21	ENSG00000141428_26290.6	GGACTGCACGACAGCTGCCC
	C18orf21	ENSG00000141428_26291.7	GGGTGTCAACCTGGCTTT
	C18orf21	ENSG00000141428_26292.8	GTTATCCAGAACCAACAGC
	C18orf21	ENSG00000141428_26293.9	GTCCACCTTTGGAATCTTT
	C18orf21	ENSG00000141428_26294.10	GGGACTGCACGACAGCTGCC
	C1orf131	ENSG00000143633_82606.1	GTCGGAGAACTGGGAGGCG
	C1orf131	ENSG00000143633_82607.2	GTCGCAGGAGCAAGGGCC
	C1orf131	ENSG00000143633_82608.3	GTGATGGCTTCAGCGGCCT
	C1orf131	ENSG00000143633_82609.4	GCAGAGCCATCTCCCCTACC
	C1orf131	ENSG00000143633_82610.5	GTTCCCTATTGTTCTTTA
	C1orf131	ENSG00000143633_82611.6	GAAGAAGATCATAAAGAAA
	C1orf131	ENSG00000143633_82612.7	GGATCTCTGGTCCTGTGG
	C1orf131	ENSG00000143633_82613.8	GCTCGTTTAGAAGTGCAC
	C1orf131	ENSG00000143633_82614.9	GGAACGTGCCATTATGC
	C1orf131	ENSG00000143633_82615.10	GAAAAAGAAGAGGAAAGGAC
	C1orf186	sgC1orf186_1	GCATGGCTTAGTGATCGCGG
	C1orf186	sgC1orf186_2	GCTGAGCAGGTAGTTGATGG
	C1orf186	sgC1orf186_3	TGACAGCAGGTGGATGATGG
	C1orf186	sgC1orf186_4	AGAGTCATGGAGGTCTGGCA
	C1orf186	sgC1orf186_5	GAGTGAACAGATACTGAAAG
	C1orf186	sgC1orf186_6	CAGGTTCCCAGGCCCAGCCC
	C1orf186	sgC1orf186_7	GAAGCAGGCCTGCAGGAAGA
	C1orf186	sgC1orf186_8	GAGCTATCCAAGCTATCTGA
	C1orf186	sgC1orf186_9	GCAGGCAGGAGGCGAACTGC
	C1orf186	sgC1orf186_10	ATGGTGGCCAGGGCTGGGCC
	C3	ENSG00000125730_128475.1	GGAGGCCCACGACGCGCA
	C3	ENSG00000125730_128476.2	GTGGACAGTAACAGTGAC
	C3	ENSG00000125730_128477.3	GCTACTAACCCACCTCCCCC
	C3	ENSG00000125730_128478.4	GCTGGAGAGCGAGGAGACCA
	C3	ENSG00000125730_128479.5	GGATCCCGAAGATGACAA
	C3	ENSG00000125730_128480.6	GAAGGTGACGTTGCCCATG
	C3	ENSG00000125730_128481.7	GGAAGGTACTGCTGGACG
	C3	ENSG00000125730_128482.8	GGTGAAGTGGATCTGGTA
	C3	ENSG00000125730_128483.9	GTACAGAGCTCAGACCCG
	C3	ENSG00000125730_128484.10	GAGCAGCAGGCTGGGACCTG
	C3orf17	ENSG00000163608_118026.1	GATGGCTGCGGTGCCGCC
	C3orf17	ENSG00000163608_118027.2	GGGATTCTCACACGGTTCCA
	C3orf17	ENSG00000163608_118028.3	GTTTCTGCATCTAAGGTT
	C3orf17	ENSG00000163608_118029.4	GCGACAGTATGACGAGA
	C3orf17	ENSG00000163608_118030.5	GGGCCGCCACAAACCCCATT
	C3orf17	ENSG00000163608_118031.6	GTTGTTGCTCCGCTTGT
	C3orf17	ENSG00000163608_118032.7	GCGTTTGAAAAACATGAATT
	C3orf17	ENSG00000163608_118033.8	GTTATATGAGCCTTTGTT
	C3orf17	ENSG00000163608_118034.9	GGTAAAATCTTTGAAGTA
	C3orf17	ENSG00000163608_118035.10	GGAAGAAAACAACTCAAAC
	C4orf21	ENSG00000138658_15002.1	GTCAAAAGTGTGGCAAGA
	C4orf21	ENSG00000138658_15003.2	GCACCAGAGTTAAATTCA
	C4orf21	ENSG00000138658_15004.3	GTTGAAGAGGTTAAAGTTGC
	C4orf21	ENSG00000138658_15005.4	GATGACAAAGGAGCATGTT
	C4orf21	ENSG00000138658_15006.5	GTCAGCCCTCTGGCTTAAAA
	C4orf21	ENSG00000138658_15007.6	GAATCAGCTGCATCACATG
	C4orf21	ENSG00000138658_15008.7	GCCAACAGTAGGAAACAA
	C4orf21	ENSG00000138658_15009.8	GCACTTCTGGGTTAATC
	C4orf21	ENSG00000138658_15010.9	GAATGGAGAAAAAATAGTA
	C4orf21	ENSG00000138658_15011.10	GTAAGTCACAATGTTCTCA
	CALML5	ENSG00000178372_2079.1	GGCCGGTGAGCTGACTCCTG
	CALML5	ENSG00000178372_2080.2	GCCCAGCTCCTGGGCATTGA
	CALML5	ENSG00000178372_2081.3	GGGCAAGAACCTCTCGG
	CALML5	ENSG00000178372_2082.4	GCCGCCGTCAGGAACTCC
	CALML5	ENSG00000178372_2083.5	GGAGATGAGTTTCCTTAGCT
	CALML5	ENSG00000178372_2084.6	GGCGCGGAAGGCGACCTGC
	CALML5	ENSG00000178372_2085.7	GTCGGCCTCGCGGATCA
	CALML5	ENSG00000178372_2086.8	GGAGGAGGCCCAGTACAAAA
	CALML5	ENSG00000178372_2087.9	GGTGAGCTGACTCCTGAGG
	CALML5	ENSG00000178372_2088.10	GTACAAAAAGGCTTTCTCCG
	CAND2	ENSG00000144712_41681.1	GCTGGAGATGTGGAAGGCGG
	CAND2	ENSG00000144712_41682.2	GCTGGACGTCATCTTCTCC
	CAND2	ENSG00000144712_41683.3	GCTCGCTGTCCTCGTCCAGC
	CAND2	ENSG00000144712_41684.4	GGCCACCAGCGACCTGATGT
	CAND2	ENSG00000144712_41685.5	GAACGGTGAGGTGCAGAACC
	CAND2	ENSG00000144712_41686.6	GAAGATGCTGCTCCGGCTCC
	CAND2	ENSG00000144712_41687.7	GCTGACCACCTACTGGAC
	CAND2	ENSG00000144712_41688.8	GGCGTGGAAGGCGCCCAG
	CAND2	ENSG00000144712_41689.9	GGTCACGTTGGGCACGTG
	CAND2	ENSG00000144712_41690.10	GCAGAAATCCTCCACCAG
	CCDC137	ENSG00000185298_175479.1	GCGGAGCAGCGGTGTCCA
	CCDC137	ENSG00000185298_175480.2	GCGGCAGCAAGTGCAGCCGC
	CCDC137	ENSG00000185298_175481.3	GGAGATTCCTTTCCGGCTCC
	CCDC137	ENSG00000185298_175482.4	GACATTGGAGAAGGAAGCAA
	CCDC137	ENSG00000185298_175483.5	GAACTTGGGGACTGCGATGT
	CCDC137	ENSG00000185298_175484.6	GCTGCATGCGGTGGATAT
	CCDC137	ENSG00000185298_175485.7	GCACCTCTGGCTGCCGGA
	CCDC137	ENSG00000185298_175486.8	GGCGACTAGATAAAGTCCGA
	CCDC137	ENSG00000185298_175487.9	GGGCCTGGCAGTCAGCTCTG
	CCDC137	ENSG00000185298_175488.10	GCCAGCGGATTGTGGAGG
	CCR4	ENSG00000183813_106197.1	GTGGTGTCTGCTATATCCGT
	CCR4	ENSG00000183813_106198.2	GCATAGTAGCCCCAAAAA
	CCR4	ENSG00000183813_106199.3	GATGCCTTCTTTGGTGCA
	CCR4	ENSG00000183813_106200.4	GGAAATTCTGTGGTGGTTC
	CCR4	ENSG00000183813_106201.5	GTTCAAATACAAGCGGCTC
	CCR4	ENSG00000183813_106202.6	GAGCAGGTACACATCAGTCA
	CCR4	ENSG00000183813_106203.7	GAGCAGATCCGAGATGGCA
	CCR4	ENSG00000183813_106204.8	GACCTAGCCCAAAAACCCAC
	CCR4	ENSG00000183813_106205.9	GATGATTTCCTGGATGTACT
	CCR4	ENSG00000183813_106206.10	GGGCAAGGACCTTGACTTAT
	CDCA2	ENSG00000184661_56091.1	GTAACCGTAGAGCAATT
	CDCA2	ENSG00000184661_56092.2	GTGTTGTCCTCCAAACGT
	CDCA2	ENSG00000184661_56093.3	GGTAATTCGGCATGCTTCTG
	CDCA2	ENSG00000184661_56094.4	GAGTTCCTAACAAAGCTTTC
	CDCA2	ENSG00000184661_56095.5	GTATCAATATTGAATATC
	CDCA2	ENSG00000184661_56096.6	GAATGCTAGGAAATCTCCTT
	CDCA2	ENSG00000184661_56097.7	GAGCAATGAAACGAATCAGA
	CDCA2	ENSG00000184661_56098.8	GGAGTGAAAAGCTGACTGGA
	CDCA2	ENSG00000184661_56099.9	GAGAAAATGACCGGCTGTC
	CDCA2	ENSG00000184661_56100.10	GTACAGAACGAAGTACAA
	CDCA5	ENSG00000146670_18590.1	GGGAGGCGAACGCGGTC
	CDCA5	ENSG00000146670_18591.2	GATCCTCTTTAAGACGAT
	CDCA5	ENSG00000146670_18592.3	GCAGAGGCTTAGTAGGAGAT
	CDCA5	ENSG00000146670_18593.4	GCTGTCCAATCACCTCGC
	CDCA5	ENSG00000146670_18594.5	GTTCAGAGCCTGATTTCCGC
	CDCA5	ENSG00000146670_18595.6	GAGCATCCTCCCTGAAATC
	CDCA5	ENSG00000146670_18596.7	GGGTTCTTGCTCCTCAAC
	CDCA5	ENSG00000146670_18597.8	GCTTGTTGGCCAGCTTGGAG
	CDCA5	ENSG00000146670_18598.9	GAAAACGAGCCCCCTGGC
	CDCA5	ENSG00000146670_18599.10	GGTCCTGCTTTGGCTTCG
	CDK13	ENSG00000065883_18220.1	GGAATCGCCTCCGCTTG
	CDK13	ENSG00000065883_18221.2	GCCACCGCCGTCCTGCTG
	CDK13	ENSG00000065883_18222.3	GACCTCCAGAGGGGGGCC
	CDK13	ENSG00000065883_18223.4	GCAAGGACCGGGACTCGA
	CDK13	ENSG00000065883_18224.5	GACTTAGTCCGGCTGCGG
	CDK13	ENSG00000065883_18225.6	GAATACGGGCTTCTGCTT
	CDK13	ENSG00000065883_18226.7	GGTTTGTTTGTGATGCAC
	CDK13	ENSG00000065883_18227.8	GGGAGGCAAAGGTAACGG
	CDK13	ENSG00000065883_18228.9	GCATAGGAGCCAAGGAGA
	CDK13	ENSG00000065883_18229.10	GAAGCAACTAAGGCTGCTG
	CWC25	ENSG00000108296_61795.1	GACTGGATGTACCAGGGTCC
	CWC25	ENSG00000108296_61796.2	GACATGGCCAGCAAGATC
	CWC25	ENSG00000108296_61797.3	GCGCTATGCGGAGGATGT
	CWC25	ENSG00000108296_61798.4	GTGACGAGTACCTGCTG
	CWC25	ENSG00000108296_61799.5	GTGATCGTTCCAGCAGCG
	CWC25	ENSG00000108296_61800.6	GCAGGCTGCTCTTCTGAAAC
	CWC25	ENSG00000108296_61801.7	GAATGTGGAGAAAGTGTGGA
	CWC25	ENSG00000108296_61802.8	GGGAATTGGCACCTGATG
	CWC25	ENSG00000108296_61803.9	GTCCAAAGTCCCTGGATA
	CWC25	ENSG00000108296_61804.10	GGAACTCTGACCGTAACC
	DDX20	ENSG00000064703_21.1	GGCGGCGGCATTTGAAGCCT
	DDX20	ENSG00000064703_22.2	GCAGTCGCCACTGCTGCTA
	DDX20	ENSG00000064703_23.3	GCATGTGGCCGTGCAGGTCC
	DDX20	ENSG00000064703_24.4	GCCAACACCCGGGCCTGTG
	DDX20	ENSG00000064703_25.5	GCACGGGGGATGTGCTGT
	DDX20	ENSG00000064703_26.6	GTGACCTACTGTTGCCG
	DDX20	ENSG00000064703_27.7	GAAGGTTGATATTACATTTC
	DDX20	ENSG00000064703_28.8	GATGGAAGAATGTGTGGATT
	DDX20	ENSG00000064703_29.9	GTCAACGTGTATGGCTGA
	DDX20	ENSG00000064703_30.10	GCTGCTGTGCATACATA
	DDX31	ENSG00000125485_171688.1	GTTCCTCCGTTTCGCTGG
	DDX31	ENSG00000125485_171689.2	GCACAAGTGATAGAAACC
	DDX31	ENSG00000125485_171690.3	GTACGGACTCGTCCCGAG
	DDX31	ENSG00000125485_171691.4	GGCCGAGAGTTCACGCTG
	DDX31	ENSG00000125485_171692.5	GTCTTGTCCCTACCCGCC
	DDX31	ENSG00000125485_171693.6	GTGGAGTTCTGGAATGTCA
	DDX31	ENSG00000125485_171694.7	GACCATGGCAGCCGCCGA
	DDX31	ENSG00000125485_171695.8	GCCGGATCTCGCTTCTCAG
	DDX31	ENSG00000125485_171696.9	GTGATGGCCCCTATGCCC
	DDX31	ENSG00000125485_171697.10	GCAAAGTATTCCTGTGTTGC
	DNTTIP2	ENSG00000067334_16254.1	GGAACTTTCAGCCGACG
	DNTTIP2	ENSG00000067334_16255.2	GTGATTCAGCAGTAGTTC
	DNTTIP2	ENSG00000067334_16256.3	GGTGGTTACCAGATCTGCAC
	DNTTIP2	ENSG00000067334_16257.4	GGGGACTGAACCATCTA
	DNTTIP2	ENSG00000067334_16258.5	GCGCATCCAGAAAGTAGTAC
	DNTTIP2	ENSG00000067334_16259.6	GATTAAACTTTGCTTCCCAG
	DNTTIP2	ENSG00000067334_16260.7	GAACTCCTAAAGCTAGAAAG
	DNTTIP2	ENSG00000067334_16261.8	GCGTCGGCTGAAAGTTCC
	DNTTIP2	ENSG00000067334_16262.9	GGCCAGCATCCAAGCCGCGT
	DNTTIP2	ENSG00000067334_16263.10	GCCGACGCGGCTTGGATGC
	DUSP11	ENSG00000144048_142993.1	GTGGCATCATCCCCGCAG
	DUSP11	ENSG00000144048_142994.2	GTTGGACAGCGGATGCCT
	DUSP11	ENSG00000144048_142996.4	GTGGTTTCCGCCCTTCTTCT
	DUSP11	ENSG00000144048_142998.6	GGCCGACTTGGCATTGGG
	DUSP11	ENSG00000144048_142999.7	GAGAACAAAATGAAGAACT
	DUSP11	ENSG00000144048_143000.8	GTACCCATGGTTTAAAC
	DUSP11	ENSG00000144048_143001.9	GGGGAAAAGCATTCTTC
	DUSP11	ENSG00000144048_143002.10	GGCATCCGCTGTCCAACT
	DUSP11	sgDUSP11_10	TGGCCGACTTGGCATTGGGT
	DUSP11	sgDUSP11_2	GCGGAAACCACATCCCCGAA
	ESCO2	ENSG00000171320_178115.1	GAATCCTGCTTCCTCTTCCT
	ESCO2	ENSG00000171320_178116.2	GCTCTTGTTGAGAGCAATGC
	ESCO2	ENSG00000171320_178117.3	GGTGAGCCTTGATTTGCTGA
	ESCO2	ENSG00000171320_178118.4	GATTGAGGTACCACTTATTT
	ESCO2	ENSG00000171320_178119.5	GTTCTTCTTGGAGCAGAC
	ESCO2	ENSG00000171320_178120.6	GCTACTGTGTGCAAGTCTTG
	ESCO2	ENSG00000171320_178121.7	GACACATCAAGCCTGTATCA
	ESCO2	ENSG00000171320_178122.8	GGGATGGGAAAATCGTGT
	ESCO2	ENSG00000171320_178123.9	GGATAGACAGTGGACTT
	ESCO2	ENSG00000171320_178124.10	GCATGTACAGCATCACCAC
	EXO1	ENSG00000174371_65692.1	GCTGTGGATACATATTGC
	EXO1	ENSG00000174371_65693.2	GCCCTTTATACTTCCTCACA
	EXO1	ENSG00000174371_65694.3	GCTTCATAGGGAGCCACG
	EXO1	ENSG00000174371_65695.4	GGCCTATCTTAACAAAGC
	EXO1	ENSG00000174371_65696.5	GCTCGAGAGTGTTTCACC
	EXO1	ENSG00000174371_65697.6	GCCTATTCTCGTATTTGA
	EXO1	ENSG00000174371_65698.7	GTGCTGAAAAACTAGCCAA
	EXO1	ENSG00000174371_65699.8	GACAAGCCAATCTTCTTAA
	EXO1	ENSG00000174371_65700.9	GTGCAAGCCATAATTACAG
	EXO1	ENSG00000174371_65701.10	GTACTTTACCTTCTAAAA
	FAM178A (SLF2)	ENSG00000119906_5640.1	GGCGCTGCATGCCCGCT
	FAM178A (SLF2)	ENSG00000119906_5641.2	GCGCTGCCATCTGAGACC
	FAM178A (SLF2)	ENSG00000119906_5642.3	GAAAGAGAACAGAGAGTCCT
	FAM178A (SLF2)	ENSG00000119906_5643.4	GGGACAGAGCAGTTTGAA
	FAM178A (SLF2)	ENSG00000119906_5644.5	GTATACCATGATCTTCA
	FAM178A (SLF2)	ENSG00000119906_5645.6	GCCTCCAAATATTTAGCCAA
	FAM178A (SLF2)	ENSG00000119906_5646.7	GAGAAGAATGATAGAGATCG
	FAM178A (SLF2)	ENSG00000119906_5647.8	GATGTCAGCTTCTGCCACTG
	FAM178A (SLF2)	ENSG00000119906_5648.9	GATCCTCTTCTGATTCAT
	FAM178A (SLF2)	ENSG00000119906_5649.10	GGATTTGGTCACTATTCC
	FAM184B	ENSG00000047662_163630.1	GGGCTCCAAAGCCGACGG
	FAM184B	ENSG00000047662_163631.2	GGCTCCGACTTGGTTTCA
	FAM184B	ENSG00000047662_163632.3	GAACACCCGCCAGGATG
	FAM184B	ENSG00000047662_163633.4	GCAAGAACTTCCAGGTCC
	FAM184B	ENSG00000047662_163634.5	GGAGGAGCTCCAGAATGCGG
	FAM184B	ENSG00000047662_163635.6	GAGGCTACCCCGCAGGGC
	FAM184B	ENSG00000047662_163636.7	GGCACTGCAAAAAAACTT
	FAM184B	ENSG00000047662_163637.8	GCAGCATCATTCTGTCTT
	FAM184B	ENSG00000047662_163638.9	GCTGAGGATGAAGATTGC
	FAM184B	ENSG00000047662_163639.10	GGAGTGCCCTTGCATGAA
	FAM60A	ENSG00000139146_184895.1	GCAGGATCAAAAAAAAAC
	FAM60A	ENSG00000139146_184896.2	GAAGAGATGTGTGTCAATG
	FAM60A	ENSG00000139146_184897.3	GTAAGTGAGATCTAAAA
	FAM60A	ENSG00000139146_184898.4	GTAACAAGGAGATTGAGCTG
	FAM60A	ENSG00000139146_184899.5	GCAGCTGCTGAGAAGCCAG
	FAM60A	ENSG00000139146_184900.6	GAAAGTGAAAACTCTATC
	FAM60A	ENSG00000139146_184901.7	GTCAGTGAATCGAGAACTGG
	FAM60A	ENSG00000139146_184902.8	GTTGTGGGATCATCTATAA
	FAM60A	ENSG00000139146_184903.9	GTGGAGATGGGCAGAGGCTC
	FAM60A	ENSG00000139146_184904.10	GATCTAAAAAGGAAAAAAC
	FBXO5	ENSG00000112029_194601.1	GCAAGCGCTTGCATAACA
	FBXO5	ENSG00000112029_194602.2	GAAAGGCTGTCATGTATT
	FBXO5	ENSG00000112029_194603.3	GGTAAAACCTGATGACAT
	FBXO5	ENSG00000112029_194604.4	GTTTAAGTCCGGAATGAACA
	FBXO5	ENSG00000112029_194605.5	GTCTTTAATGCAGTCTTTAC
	FBXO5	ENSG00000112029_194606.6	GCCCCCTTATCATCTTCT
	FBXO5	ENSG00000112029_194607.7	GCGCAGTGACAGCCGCC
	FBXO5	ENSG00000112029_194608.8	GGAGCAGCGGGGTGGCCGTA
	FBXO5	ENSG00000112029_194609.9	GTCTAAAGTGAGCACAACT
	FBXO5	ENSG00000112029_194610.10	GTATTGCTTTACTGTACAAC
	GATA3	ENSG00000107485_12615.1	GCCACTCCTACATGGACG
	GATA3	ENSG00000107485_12616.2	GACCGAGTTTCCGTAGTA
	GATA3	ENSG00000107485_12617.3	GGTGGTGGCTCACCCAGCG
	GATA3	ENSG00000107485_12618.4	GTGCTGCCCGTTGAGCACGG
	GATA3	ENSG00000107485_12619.5	GGACGGCGGCAAAGCCCT
	GATA3	ENSG00000107485_12620.6	GTCCTCCTCCTTGTCGGG
	GATA3	ENSG00000107485_12621.7	GCCGCCCGCCTCTGCTTCA
	GATA3	ENSG00000107485_12623.9	GGAGTCGTCCCACTCCCG
	GATA3	ENSG00000107485_12624.10	GCCGCCACAGTGGGGTCG
	GATA3	sgGATA3_1	GGTAGGGATCCATGAAGCAG
	GEMIN2	ENSG00000092208_166461.1	GGTACCAGCGGAGTCCGCAG
	GEMIN2	ENSG00000092208_166462.2	GATCCCTCGGTACCCCCG
	GEMIN2	ENSG00000092208_166463.3	GTTGCCATTGAAGTGTTG
	GEMIN2	ENSG00000092208_166464.4	GACCCAAAGAAGTTGAAA
	GEMIN2	ENSG00000092208_166465.5	GATGGCTTTATGCTTTAT
	GEMIN2	ENSG00000092208_166466.6	GGCATCAACTCTTCCACTG
	GEMIN2	ENSG00000092208_166467.7	GGTTTGAAAACCATGGCGT
	GEMIN2	ENSG00000092208_166468.8	GCTAACAATACTAAGCA
	GEMIN2	ENSG00000092208_166469.9	GAGGCTCATTCACTGATT
	GEMIN2	ENSG00000092208_166470.10	GGCTCTACCGGCAATAGCCG
	GEMIN8	ENSG00000046647_32293.1	GTACCATGGAAGATTGAAAC
	GEMIN8	ENSG00000046647_32294.2	GTTACAGCAGTAGGATCC
	GEMIN8	ENSG00000046647_32295.3	GCGTTCACATAGCTGTCC
	GEMIN8	ENSG00000046647_32296.4	GTTCTTCTCTATGCCTCT
	GEMIN8	ENSG00000046647_32297.5	GACCAAGCTTTGTCCAAAG
	GEMIN8	ENSG00000046647_32298.6	GGAGACTGAGTCAGATGCAG
	GEMIN8	ENSG00000046647_32299.7	GTTGGGGCTTCTACCGAC
	GEMIN8	ENSG00000046647_32300.8	GGGTGTTGCAGTACAGGTCG
	GEMIN8	ENSG00000046647_32301.9	GTACAAACGCTTCATCT
	GEMIN8	ENSG00000046647_32302.10	GATCCAAGCCATGGAGGCCG
	GNL3L	ENSG00000130119_142793.1	GTCTTTCTTGCTCCCGGG
	GNL3L	ENSG00000130119_142794.2	GGCCCTTGGAACCTTCACC
	GNL3L	ENSG00000130119_142795.3	GTAATAAGCCTTCCTCG
	GNL3L	ENSG00000130119_142796.4	GTGAACAAAATGAGGTGCAG
	GNL3L	ENSG00000130119_142797.5	GGAATGAGTTGCCAACCG
	GNL3L	ENSG00000130119_142798.6	GACCATTGAGAGCTACTGTC
	GNL3L	ENSG00000130119_142799.7	GGCTGAATTAAAGAAGAAG
	GNL3L	ENSG00000130119_142800.8	GCAGTGTGCCAGTAGATC
	GNL3L	ENSG00000130119_142801.9	GCTGCTTCCAAATGGAGG
	GNL3L	ENSG00000130119_142802.10	GCTCCCACGCTGCATGCG
	GPT2	ENSG00000166123_100575.1	GCTAAGAAACGTGCCCGG
	GPT2	ENSG00000166123_100576.2	GGGGCTGTCCAGCAGGTT
	GPT2	ENSG00000166123_100577.3	GATGTTGTCGGGGTCCGC
	GPT2	ENSG00000166123_100579.5	GCAGCCAATCACCTTCCTC
	GPT2	ENSG00000166123_100580.6	GACCACGGGAGCTAGTGA
	GPT2	ENSG00000166123_100581.7	GGTAGTAATTCACCTGGA
	GPT2	ENSG00000166123_100582.8	GTCCTACAGTGCTAGCCA
	GPT2	ENSG00000166123_100583.9	GGCTTGTGGCGGGAACAGCC
	GPT2	ENSG00000166123_100584.10	GGCTGCCTACATCACCAGGA
	GPT2	sgGPT2_1	GCTGTCCAGCAGGTTTGGGT
	GSG2	ENSG00000177602_131679.1	GCGGCGGGAACCACTGCG
	GSG2	ENSG00000177602_131680.2	GCGAGGGGTCGCCGATGC
	GSG2	ENSG00000177602_131681.3	GCAGCCCCAGGCGTCTTG
	GSG2	ENSG00000177602_131682.4	GTGCGGAAAAGCCGGCTCCC
	GSG2	ENSG00000177602_131683.5	GACACTGTCCCTTGGCGT
	GSG2	ENSG00000177602_131684.6	GCGTGTGCGGCCAGCCCA
	GSG2	ENSG00000177602_131685.7	GTCCTTGGGCACTCGGCCGC
	GSG2	ENSG00000177602_131686.8	GGGGTTCCTGAGTTCATA
	GSG2	ENSG00000177602_131687.9	GGGTGTGCTGCACTTCTG
	GSG2	ENSG00000177602_131688.10	GGAGTCGCGGCTGGGGAA
	GTF3A	ENSG00000122034_33580.1	GACACCGACTCGGCGACCA
	GTF3A	ENSG00000122034_33581.2	GGTGCGCGTCAAGCTTCC
	GTF3A	ENSG00000122034_33582.3	GAACCTCCTGGGAAGCGCG
	GTF3A	ENSG00000122034_33583.4	GTGTGGCAAGGCCTTCATCA
	GTF3A	ENSG00000122034_33584.5	GACATGCCAAGGCCCACG
	GTF3A	ENSG00000122034_33585.6	GCCACATTCTGACTCACAC
	GTF3A	ENSG00000122034_33586.7	GTGTTTCCCACATCCTTCCT
	GTF3A	ENSG00000122034_33587.8	GCTGCTGATGTTTCTTAA
	GTF3A	ENSG00000122034_33588.9	GAGGTTCATTGGTATGC
	GTF3A	ENSG00000122034_33589.10	GGTCAAGGACGACACCGACT
	HHEX	ENSG00000152804_193938.1	GAATCGACGCGCTAAATGG
	HHEX	ENSG00000152804_193939.2	GCCCAGTGAACAGAATAA
	HHEX	ENSG00000152804_193940.3	GGACAGTTCCTGTGATCAG
	HHEX	ENSG00000152804_193941.4	GAGGACATCCTGGGCCGC
	HHEX	ENSG00000152804_193942.5	GTACACCGGGGTCCGGTA
	HHEX	ENSG00000152804_193943.6	GCGTACAGCGGCACCCCCA
	HHEX	ENSG00000152804_193944.7	GCAATAAAAAAGAAGAAC
	HHEX	ENSG00000152804_193945.8	GATTTCAGAGGATTCTGATC
	HHEX	ENSG00000152804_193946.9	GGCCGCTGCCTACGGACC
	HHEX	ENSG00000152804_193947.10	GTTCACCGTCCGCGGGAA
	HIST1H2BB	ENSG00000196226_108621.1	GGAGCAGACTTAGAGGGTTC
	HIST1H2BB	ENSG00000196226_108622.2	GCGCTTATTGTAGTGAGCC
	HIST1H2BB	ENSG00000196226_108623.3	GGTAACTGCCTTAGTGCCCT
	HIST1H2BB	ENSG00000196226_108624.4	GGGGCTGGAGCAGACTTAGA
	HIST1H2BB	ENSG00000196226_108625.5	GTCTGCTCCAGCCCCTAAAA
	HIST1H2BB	ENSG00000196226_108626.6	GAAGGAATTCATGATCCCCA
	HIST1H2BB	ENSG00000196226_108627.7	GCTCCAGCCCCTAAAAA
	HIST1H2BB	ENSG00000196226_108628.8	GCTGTGTCCGAGGGCACTA
	HIST1H2BB	ENSG00000196226_108629.9	GCGGGCGAGGCTTCTCGCC
	HIST1H2BB	ENSG00000196226_108630.10	GCCGTCTGAATCTCCCTGG
	HIST1H2BH	ENSG00000197459_186387.1	GGAGCGGACTTAGCTGGATC
	HIST1H2BH	ENSG00000197459_186388.2	GAAGATATCGTTGACAA
	HIST1H2BH	ENSG00000197459_186389.3	GCACCTTGTAAACGTATA
	HIST1H2BH	ENSG00000197459_186390.4	GGCATCTCCTCCAAAGCCAT
	HIST1H2BH	ENSG00000197459_186391.5	GAAGCGTAAACGCAGCCGCA
	HIST1H2BH	ENSG00000197459_186392.6	GGGGCGGGAGCGGACTTAGC
	HIST1H2BH	ENSG00000197459_186393.7	GTCCGCTCCCGCCCCGAAGA
	HIST1H2BH	ENSG00000197459_186394.8	GGTGACGGCCTTAGTGCCCT
	HIST1H2BH	ENSG00000197459_186395.9	GCTGCTGCCTGGGGAAC
	HIST1H2BH	ENSG00000197459_186396.10	GCTTGTTGTAATGAGCCAGG
	HLTF	ENSG00000071794_39595.1	GTTAGAAAGTCATCTGGA
	HLTF	ENSG00000071794_39596.2	GTCTGCAAGTACTTCCAAAC
	HLTF	ENSG00000071794_39597.3	GAAAGAAAGTTGGATATGAG
	HLTF	ENSG00000071794_39598.4	GGTTGGACTACGCTATTACA
	HLTF	ENSG00000071794_39599.5	GGTGCTTTGGCCTATATCA
	HLTF	ENSG00000071794_39600.6	GCACTGGCATACTATAGCT
	HLTF	ENSG00000071794_39601.7	GATTCAATTTGGAAAGTGGT
	HLTF	ENSG00000071794_39602.8	GAAGAAACATGGATTTAAAT
	HLTF	ENSG00000071794_39603.9	GGAAGAGGTCTGCCATCA
	HLTF	ENSG00000071794_39604.10	GAGCATTTGGATTTCGTA
	ISG20L2	ENSG00000143319_10863.1	GGCGCCTTGCTAGGGGGT
	ISG20L2	ENSG00000143319_10864.2	GAAGCGGAGGCTCTTAGAA
	ISG20L2	ENSG00000143319_10865.3	GGAGTTTCCCCTTTCTTTGA
	ISG20L2	ENSG00000143319_10866.4	GGGGAACCTCCTCCCAAAA
	ISG20L2	ENSG00000143319_10867.5	GCTGCTTCCAGCAATGGGTC
	ISG20L2	ENSG00000143319_10868.6	GCCTTCCGGTTGAGGGGG
	ISG20L2	ENSG00000143319_10869.7	GAAGGGCTTTGAAGTCGTTG
	ISG20L2	ENSG00000143319_10870.8	GTAGGGGGATTCCGGGCT
	ISG20L2	ENSG00000143319_10871.9	GTTGGTTGAAGTCGAGT
	ISG20L2	ENSG00000143319_10872.10	GAAGAGCGGACATTCCTCTG
	KIF18A	ENSG00000121621_2029.1	GTAGTAGTTCGTGTACGTC
	KIF18A	ENSG00000121621_2030.2	GTTAGATACATCACTCC
	KIF18A	ENSG00000121621_2031.3	GGTCAATGAGTGACATCT
	KIF18A	ENSG00000121621_2032.4	GCAGCTGGATTTCATAAAG
	KIF18A	ENSG00000121621_2033.5	GTTTGGGATCAAAAACT
	KIF18A	ENSG00000121621_2034.6	GAGCGAGCAAGTACTTC
	KIF18A	ENSG00000121621_2035.7	GCCTATGGTGCCACTGGTGC
	KIF18A	ENSG00000121621_2036.8	GTTACACCTTTACAAATGCA
	KIF18A	ENSG00000121621_2037.9	GTGATCTCTTAGTAAATTCA
	KIF18A	ENSG00000121621_2038.10	GTATCTTCCCGGACAGCAAG
	KIF18B	ENSG00000186185_65945.1	GCTGCAAGTAGTGGTAC
	KIF18B	ENSG00000186185_65946.2	GGAACACGTCCTGTTGGG
	KIF18B	ENSG00000186185_65947.3	GGCGCCTGTACAGTTCCA
	KIF18B	ENSG00000186185_65948.4	GTTTGCCTACGGGGCCAC
	KIF18B	ENSG00000186185_65949.5	GCGAGGACCCCGACAAGG
	KIF18B	ENSG00000186185_65950.6	GGTCAAAGACAAACGTC
	KIF18B	ENSG00000186185_65951.7	GGGAGCTGGACAGTCAGCGG
	KIF18B	ENSG00000186185_65952.8	GAGCAGTTGTAGCCCTGG
	KIF18B	ENSG00000186185_65953.9	GTCGCGTTGGCATCAGTG
	KIF18B	ENSG00000186185_65954.10	GCCGCTCCCCCTTCGCAT
	LLPH	ENSG00000139233_28048.1	GCCCCAAAGGAGGCCAGC
	LLPH	ENSG00000139233_28049.2	GTGGCAAAGGGTTTGGCC
	LLPH	ENSG00000139233_28050.3	GGCAAAGAAAAAGGCTGA
	LLPH	ENSG00000139233_28051.4	GCCTGCTGGCCTCCTTTG
	LLPH	ENSG00000139233_28052.5	GACTCTTCTAGACCAGCA
	LLPH	ENSG00000139233_28053.6	GTTCAAGAGATAGCAACTG
	LLPH	ENSG00000139233_28054.7	GAGAAAAAAGAATGCCCCAA
	LLPH	ENSG00000139233_28055.8	GCAAAGCGAGAGAAAAGAAA
	LLPH	ENSG00000139233_28056.9	GCCTTTGGTTCATCCATATT
	LLPH	ENSG00000139233_28057.10	GCATGGACAGTACCCAATA
	MASTL	ENSG00000120539_16594.1	GAAGGCGCCCCGGCTAAT
	MASTL	ENSG00000120539_16595.2	GTCTCTCCTACATATATA
	MASTL	ENSG00000120539_16596.3	GGAGGCGCGGCGACTGAGGA
	MASTL	ENSG00000120539_16597.4	GGCTCCTTCTTGCTTCCCG
	MASTL	ENSG00000120539_16598.5	GCCAAAACCGCCCTCCATTG
	MASTL	ENSG00000120539_16599.6	GCCATTGATGGTGTTGTA
	MASTL	ENSG00000120539_16600.7	GCGATAACACTTGTCCT
	MASTL	ENSG00000120539_16601.8	GGCTGAAAGGATGTTTGC
	MASTL	ENSG00000120539_16602.9	GACTACTGGCACTGGATG
	MASTL	ENSG00000120539_16603.10	GCCACAGCAGTCCCAAAT
	MBD4	ENSG00000129071_37271.1	GGCGCTCACTAGAGGTGA
	MBD4	ENSG00000129071_37272.2	GGGCTGGAGAGTCTGAGTCT
	MBD4	ENSG00000129071_37273.3	GGAGGTCATTCGGCGGGTCT
	MBD4	ENSG00000129071_37274.4	GCTATGGAATTGGAAAGAGT
	MBD4	ENSG00000129071_37275.5	GCGATGGGTTCTTGTAGCAA
	MBD4	ENSG00000129071_37276.6	GCTCAGTTTGGTGCTACTGC
	MBD4	ENSG00000129071_37277.7	GGGAAAGAGTTGTGAAGCAA
	MBD4	ENSG00000129071_37278.8	GCCGTAAGTCTGTCCCATG
	MBD4	ENSG00000129071_37279.9	GATCTGAACTTCAGTCCTTG
	MBD4	ENSG00000129071_37280.10	GCTAATTATCTTCACAAAAA
	MCM10	ENSG00000065328_136067.1	GAGCTCATCAAATGCGTC
	MCM10	ENSG00000065328_136068.2	GAATTTGCAAGAGCAAATGA
	MCM10	ENSG00000065328_136069.3	GTCTCTGCTGACCGCACTGC
	MCM10	ENSG00000065328_136070.4	GAAAATAACTTCTTGACGC
	MCM10	ENSG00000065328_136071.5	GGTGAATCTTATACAGAAG
	MCM10	ENSG00000065328_136072.6	GAAAATCTGGCCACTCTCTT
	MCM10	ENSG00000065328_136073.7	GTTTCCCCAGAACTTCCT
	MCM10	ENSG00000065328_136074.8	GTCTCCCCGGCCACCTCTTA
	MCM10	ENSG00000065328_136075.9	GAGGAGAGTTCAGAGAATTC
	MCM10	ENSG00000065328_136076.10	GCGCTACCAAGAACCAAGA
	MSL2	ENSG00000174579_59076.1	GATGAAACCTTCCTGTAGC
	MSL2	ENSG00000174579_59077.2	GTATATAACACAGACTACAC
	MSL2	ENSG00000174579_59078.3	GTGTCAAACACAAAGTAA
	MSL2	ENSG00000174579_59079.4	GCTTGAGGATCAGTTGT
	MSL2	ENSG00000174579_59080.5	GACTGTTCTTCTGATATTT
	MSL2	ENSG00000174579_59081.6	GTGCTCAACTACGACCC
	MSL2	ENSG00000174579_59082.7	GTAGAGAGCAGTAGCATTCA
	MSL2	ENSG00000174579_59083.8	GAAAGGGACTGTCGGAAGTA
	MSL2	ENSG00000174579_59084.9	GAGGGTGCTTTCAGACAT
	MSL2	ENSG00000174579_59085.10	GGTTTGCCTACTTATAAT
	MUS81	ENSG00000172732_168013.1	GAGCCTCCCGCTTTGGGC
	MUS81	ENSG00000172732_168014.2	GGGGCGACTTGCGGAAGTCC
	MUS81	ENSG00000172732_168015.3	GCAGCGGCACCGAACATC
	MUS81	ENSG00000172732_168016.4	GATGGTGAGTCCGGGGCA
	MUS81	ENSG00000172732_168017.5	GGAGCCCGAGTGATACTGC
	MUS81	ENSG00000172732_168018.6	GTTAAGAAGTGGTGACCATT
	MUS81	ENSG00000172732_168019.7	GAAATACGAAGCGCGTG
	MUS81	ENSG00000172732_168020.8	GGTGTGCTCAGAAGTCCCCC
	MUS81	ENSG00000172732_168021.9	GGGTCGAGCACTCCCAG
	MUS81	ENSG00000172732_168022.10	GGACCAGGTTCCTGTGAAGG
	NEIL2	ENSG00000154328_187725.1	GGTGAAATTTCCTCACCAA
	NEIL2	ENSG00000154328_187726.2	GTCAGCAGGTGGTCAAGACA
	NEIL2	ENSG00000154328_187727.3	GGGCTCCCCGACCTGCTT
	NEIL2	ENSG00000154328_187728.4	GACCGTGAGGATCCATCA
	NEIL2	ENSG00000154328_187729.5	GTCCTGCACTTTGGTGGTGG
	NEIL2	ENSG00000154328_187730.6	GGTGTTGGGCTGCTGCCAGG
	NEIL2	ENSG00000154328_187731.7	GAATCATCCTCGCCCTGG
	NEIL2	ENSG00000154328_187732.8	GTCTGAGAAGTTCCATCG
	NEIL2	ENSG00000154328_187733.9	GAAGCCTTGTACAGAGCT
	NEIL2	ENSG00000154328_187734.10	GAGTGCCTCGCGTCGGG
	NKX2_5	ENSG00000183072_7634.1	GTCTTTGACTGAGAAGGGCG
	NKX2_5	ENSG00000183072_7635.2	GCGGGCAGAGAGCTCTCCGG
	NKX2_5	ENSG00000183072_7636.3	GGGCCCAGCGTAGGCCTC
	NKX2_5	ENSG00000183072_7637.4	GGCAGACGCACACTTGGC
	NKX2_5	ENSG00000183072_7638.5	GTGGATAGAAGGCGGGGG
	NKX2_5	ENSG00000183072_7639.6	GAGGCGGACAACGCGGAG
	NKX2_5	ENSG00000183072_7640.7	GGCGCTACAAGTGCAAG
	NKX2_5	ENSG00000183072_7641.8	GGCCAGCTGGTCGCGTTCGG
	NKX2_5	ENSG00000183072_7642.9	GCCATCGCGCACCAGCAC
	NKX2_5	ENSG00000183072_7643.10	GCCGTAGGCAGGCGCGTA
	NOC4L	ENSG00000184967_65732.1	GTACTTCCGTGTGGCTCCCT
	NOC4L	ENSG00000184967_65733.2	GATTGCAGCAGCTGTGATAG
	NOC4L	ENSG00000184967_65734.3	GAGCCCGGCGAACTCCCG
	NOC4L	ENSG00000184967_65735.4	GGATGTCGAACACGGCGT
	NOC4L	ENSG00000184967_65736.5	GGTAGTTGCCTTCCCACT
	NOC4L	ENSG00000184967_65737.6	GAAGTTCGTGCAGCTGGA
	NOC4L	ENSG00000184967_65738.7	GGTGCACGAGGACCCGGC
	NOC4L	ENSG00000184967_65739.8	GCCTGCATGGTGTGGTAG
	NOC4L	ENSG00000184967_65740.9	GGCATTGTTCCAAAAGGC
	NOC4L	ENSG00000184967_65741.10	GGTGCTGGCGAGCCGCAGTG
	NOP14	ENSG00000087269_67013.1	GGCGAAGGCGAAGAAGGT
	NOP14	ENSG00000087269_67014.2	GTTAACTTTCACCTCGAA
	NOP14	ENSG00000087269_67015.3	GCTTCTCCGTGAGCTCGA
	NOP14	ENSG00000087269_67016.4	GCCACGACGTGGGACTGCCC
	NOP14	ENSG00000087269_67017.5	GTCTCGCGCACGGGCCCTC
	NOP14	ENSG00000087269_67018.6	GCGTTTATCTCTGAATACAT
	NOP14	ENSG00000087269_67019.7	GATGATGAAGAGGTTTGCTC
	NOP14	ENSG00000087269_67020.8	GACTCATTATGGCCAGTCTT
	NOP14	ENSG00000087269_67021.9	GGACAGTGACAGCGATGCTG
	NOP14	ENSG00000087269_67022.10	GCCCACCGCCTCCTCCAAAG
	NUMA1	sgNUMA1_1	GGTGTGCTCGAGCTGCAGGG
	NUMA1	sgNUMA1_2	GCAGCCAATCCAGATAGCCG
	NUMA1	sgNUMA1_3	GGGGCGTGGGAAACAGCTGG
	NUMA1	sgNUMA1_4	AGAGTGGTATAAGAGCAGCA
	NUMA1	sgNUMA1_5	GGACGGGCTAAACCTTAATG
	NUMA1	sgNUMA1_6	GGTCTGCAGGATATCACCCA
	NUMA1	sgNUMA1_7	GAAGCAGGCCCAGCTGGAGA
	NUMA1	sgNUMA1_8	GGATAACCCACCCCAGGAGA
	NUMA1	sgNUMA1_9	GAGATGCTGGAGACTGAGCG
	NUMA1	sgNUMA1_10	GCTGCTCCACCTGGTGGCGG
	OTX1	ENSG00000115507_81718.1	GCCCGTTCATGCCGTATG
	OTX1	ENSG00000115507_81719.2	GCTGTGAACGCGTGAAGG
	OTX1	ENSG00000115507_81720.3	GCCGCTGCTTCCGCGGAG
	OTX1	ENSG00000115507_81721.4	GGACCTCCTGCACCCATCCG
	OTX1	ENSG00000115507_81722.5	GGACTCTAGACTCCGGC
	OTX1	ENSG00000115507_81723.6	GCTACCCTGACATCTTCATG
	OTX1	ENSG00000115507_81724.7	GCTGGCGGCATTTGGCGCGG
	OTX1	ENSG00000115507_81725.8	GCGGCTGCGGGACTAGGT
	OTX1	ENSG00000115507_81726.9	GGACTTCTTCTTGGCTGGG
	OTX1	ENSG00000115507_81727.10	GGACGCCGAGCTAGAGGACG
	PAPD5	ENSG00000121274_52159.1	GGAAGTCCCGCTGCTCCG
	PAPD5	ENSG00000121274_52161.3	GCCCGAGGCCGAATCGGC
	PAPD5	ENSG00000121274_52162.4	GTGTACAGCGGGACCCCG
	PAPD5	ENSG00000121274_52163.5	GCTCCGGGGAGCGCCTGCT
	PAPD5	ENSG00000121274_52164.6	GTCCTCGTCCCCGCACCCTT
	PAPD5	ENSG00000121274_52165.7	GGATCGAGAGTGTAATTA
	PAPD5	ENSG00000121274_52166.8	GACATCGACCTAGTGGTGTT
	PAPD5	ENSG00000121274_52167.9	GTGGGAGAACCTACCCCTC
	PAPD5	ENSG00000121274_52168.10	GAGGAAGCGCGACAACA
	PAPD5	sgPAPD5_1	GGAGAAGATGCGGATGGAGG
	PHF11	ENSG00000136147_65602.1	GTAAAGAAAGAAATCCAGAG
	PHF11	ENSG00000136147_65603.2	GACATTATATTCGACATCTT
	PHF11	ENSG00000136147_65604.3	GTATTCTTCAGGACTTG
	PHF11	ENSG00000136147_65605.4	GGGAATTGAGCATGTTGC
	PHF11	ENSG00000136147_65606.5	GGAACTGCGTCGTCCTTCT
	PHF11	ENSG00000136147_65607.6	GTACATGATTGCCTGAGA
	PHF11	ENSG00000136147_65608.7	GAGCACCCTCTCGGGCCG
	PHF11	ENSG00000136147_65609.8	GTATTACATTTCATTGTTTC
	PHF11	ENSG00000136147_65610.9	GGAGGAGCGCCTCCTGCGC
	PHF11	ENSG00000136147_65611.10	GACAAGTGAAAGAAGAGCA
	PHF2	ENSG00000197724_120125.1	GAAGCGGGTAACGTCGT
	PHF2	ENSG00000197724_120126.2	GACGTCAGGCGCTTGCCC
	PHF2	ENSG00000197724_120127.3	GAGCCGGCAGACGCAGTACA
	PHF2	ENSG00000197724_120128.4	GTGCGACGCCTGCAAGGAC
	PHF2	ENSG00000197724_120129.5	GTGGTATATGTCGATGTC
	PHF2	ENSG00000197724_120130.6	GACCGGGACTTAAAGATG
	PHF2	ENSG00000197724_120131.7	GTCACTGACATAGAACGT
	PHF2	ENSG00000197724_120132.8	GTCCTGTCTTGGCACCGA
	PHF2	ENSG00000197724_120133.9	GTCGACCTGGACGACTACG
	PHF2	ENSG00000197724_120134.10	GTAGTCTGAGTCCTTGAAGC
	PINX1	ENSG00000254093_201459.1	GTCGGCGGAAGCAGAAGT
	PINX1	ENSG00000254093_201460.2	GCATCCGCTGGCCAAACT
	PINX1	ENSG00000254093_201461.3	GAACTTTAATATGATCTG
	PINX1	ENSG00000254093_201462.4	GGTTAAAATCATCCTGAT
	PINX1	ENSG00000254093_201463.5	GATGGTAGCTCCGAGTCCC
	PINX1	ENSG00000254093_201464.6	GGTTTAGGGGCTCAGGAGCA
	PINX1	ENSG00000254093_201465.7	GCCGAACTGAACACTTGCCA
	PINX1	ENSG00000254093_201466.8	GAACGTGAGTGTCGGAAG
	PINX1	ENSG00000254093_201467.9	GAATTTCATATAGTGAACA
	PINX1	ENSG00000254093_201468.10	GGTTTCGTTCTCCTCTGGAG
	RALY	ENSG00000125970_149375.1	GGACTTGGGGTCATTCTTGT
	RALY	ENSG00000125970_149376.2	GGAAACCTCAACACAGCTC
	RALY	ENSG00000125970_149377.3	GGCCATACTTAGAGAAGA
	RALY	ENSG00000125970_149378.4	GGCCGGCTGTTCTGTGCACA
	RALY	ENSG00000125970_149379.5	GCCCGGGCATGGCGCTCAT
	RALY	ENSG00000125970_149380.6	GCTTCACAGGGACCGCCC
	RALY	ENSG00000125970_149381.7	GCACTGGCACGGGCGACAGA
	RALY	ENSG00000125970_149382.8	GCCTAAGCCTGACAGACCCA
	RALY	ENSG00000125970_149383.9	GAGCGGGCAAAGAGCTTGAC
	RALY	ENSG00000125970_149384.10	GTGTCAGCTCCGTCTTGA
	RAVER1	ENSG00000161847_124674.1	GCGGGGGCCGGTGAGTAA
	RAVER1	ENSG00000161847_124675.2	GGGGCCGAAGTCGAAGC
	RAVER1	ENSG00000161847_124676.3	GCTGGTCCCAGAAGGCGC
	RAVER1	ENSG00000161847_124677.4	GTATCTTGCGGCGGTTA
	RAVER1	ENSG00000161847_124678.5	GCAACAGCGCCGTGGACA
	RAVER1	ENSG00000161847_124679.6	GCCATGCCGCTGCTCAAT
	RAVER1	ENSG00000161847_124680.7	GCAGCTCTTCTTCCGGCGCC
	RAVER1	ENSG00000161847_124681.8	GACAGTTCACGCTCCCGC
	RAVER1	ENSG00000161847_124682.9	GGGAGCCCCCCAAGGACTAC
	RAVER1	ENSG00000161847_124683.10	GGTCTACAGTGAGCGCAC
	RCL1	ENSG00000120158_169363.1	GATGGCGAACCGGATTG
	RCL1	ENSG00000120158_169364.2	GTGTAAATATAGATATC
	RCL1	ENSG00000120158_169365.3	GGAAGTACTGCTGCTCCC
	RCL1	ENSG00000120158_169366.4	GGTTGCTGAGACCACCAG
	RCL1	ENSG00000120158_169367.5	GGCCAGTTCAGCACTGAGGA
	RCL1	ENSG00000120158_169368.6	GCGCACTCCCTCAGCTACGC
	RCL1	ENSG00000120158_169369.7	GGGTAGACAGGACCAGACGT
	RCL1	ENSG00000120158_169370.8	GACTCGACCAACCAAAGCC
	RCL1	ENSG00000120158_169371.9	GTCAAAATCCGAAAGATTC
	RCL1	ENSG00000120158_169372.10	GACTGTAGCGTCCTTCG
	RNF169	ENSG00000166439_72403.2	GGCCCCGCCGACTCAGAG
	RNF169	ENSG00000166439_72404.3	GCCGCGGCCGGAGGAATC
	RNF169	ENSG00000166439_72405.4	GCGAGTGGCCGCACGGCA
	RNF169	ENSG00000166439_72406.5	GGTCCAGAAGCCGGGCCT
	RNF169	ENSG00000166439_72407.6	GCGACAAACCAGTGGGGAGG
	RNF169	ENSG00000166439_72408.7	GCTCCATCTCTCGCAGGACT
	RNF169	ENSG00000166439_72409.8	GAGAGAAGAAAAGTTACAAG
	RNF169	ENSG00000166439_72410.9	GCGCATGTTCGACAATGAG
	RNF169	ENSG00000166439_72411.10	GGCTTGCTTAATTTGAT
	RNF169	sgRNF169_1	GGCGACAACACCAACAGCGA
	RRM1	ENSG00000167325_1229.1	GATTTCTAAGTCTGCTGG
	RRM1	ENSG00000167325_1230.2	GCATCGGTACAAGGCCAT
	RRM1	ENSG00000167325_1231.3	GAAAGATGACAGCATTGA
	RRM1	ENSG00000167325_1232.4	GGTTGCTCTTTCGATTAC
	RRM1	ENSG00000167325_1233.5	GTGAGTTGTATTCGGGCTAC
	RRM1	ENSG00000167325_1234.6	GTGTCCAAATGAGTGTCC
	RRM1	ENSG00000167325_1235.7	GCCCACTCTCTTCAATGC
	RRM1	ENSG00000167325_1236.8	GCTCGATATGTGGATCAAGG
	RRM1	ENSG00000167325_1237.9	GTCAAACATGACTCGTTCT
	RRM1	ENSG00000167325_1238.10	GAGTCTCAGACGGAAAC
	RRP8	ENSG00000132275_111538.1	GTTCGAAGAGCCTGAGT
	RRP8	ENSG00000132275_111539.2	GCCCAAGGCCCGCGGCTACT
	RRP8	ENSG00000132275_111540.3	GCCAGCTCTTGGCCACATTA
	RRP8	ENSG00000132275_111541.4	GTATAAGTGACTCTGAGG
	RRP8	ENSG00000132275_111542.5	GCCAGTGCCTCTGCTGAAGT
	RRP8	ENSG00000132275_111543.6	GAAGAAGAAATGCCCCAAAA
	RRP8	ENSG00000132275_111544.7	GCGGCTTAATGTATGAGG
	RRP8	ENSG00000132275_111545.8	GAAGAAGAAATGTCAAAAAC
	RRP8	ENSG00000132275_111546.9	GTACTACCCTTCCAGGCTTT
	RRP8	ENSG00000132275_111547.10	GTGGACCCAGGGCTTTGCTT
	S100A8	ENSG00000143546_84378.1	GTTCAAGGCTTTCTCCAGCT
	S100A8	ENSG00000143546_84379.2	GGAAATTCCCCTTTATCA
	S100A8	ENSG00000143546_84380.3	GACGTCTGGTTCAAAGAGT
	S100A8	ENSG00000143546_84381.4	GGTGATAAAGATGGGCG
	S100A8	ENSG00000143546_84382.5	GACGTCGATGATAGAGTTCA
	S100A8	ENSG00000143546_84383.6	GGAATTTCCATGCCGTCTAC
	S100A8	ENSG00000143546_84384.7	GAATTTCCATGCCGTCTACA
	S100A8	ENSG00000143546_84385.8	GAGTTGGATATCAACACTGA
	S100A8	ENSG00000143546_84386.9	GATGGTGCAGTTAACTTCC
	S100A8	ENSG00000143546_84387.10	GGTCATCCCTGTAGACGGCA
	SECISBP2	ENSG00000187742_43666.1	GAAAACCTCGGTAACAAC
	SECISBP2	ENSG00000187742_43667.2	GTTCAGGAAAGTCCAGTG
	SECISBP2	ENSG00000187742_43668.3	GTTACCATAAGCGAACAGAC
	SECISBP2	ENSG00000187742_43669.4	GAAGATAAAGCTTCAGAAGA
	SECISBP2	ENSG00000187742_43670.5	GAGATAAAATCAGCTAG
	SECISBP2	ENSG00000187742_43671.6	GCAGTTACAGATTCATTT
	SECISBP2	ENSG00000187742_43672.7	GAACAAACGGATAGTATG
	SECISBP2	ENSG00000187742_43673.8	GGAGGCTCTTGAACTGTC
	SECISBP2	ENSG00000187742_43674.9	GCTTTCATTTCTTGTGGGAG
	SECISBP2	ENSG00000187742_43675.10	GTTATCTTGGACACCAAT
	SERPING1	ENSG00000149131_72112.1	GAGGGTCAGCAGGGTCAGCC
	SERPING1	ENSG00000149131_72113.2	GCAAACTCTCTGGATCCT
	SERPING1	ENSG00000149131_72114.3	GCTGGAAACCTCCAGGAT
	SERPING1	ENSG00000149131_72115.4	GTGTGGTGGGTTCATCAG
	SERPING1	ENSG00000149131_72116.5	GTCAGAGCAGAGAGTAAC
	SERPING1	ENSG00000149131_72117.6	GGAGAATCTGTTGGGAGC
	SERPING1	ENSG00000149131_72118.7	GAAGGGCTTCACGACCAA
	SERPING1	ENSG00000149131_72119.8	GCTCCCACCCTGGGAGCCCA
	SERPING1	ENSG00000149131_72120.9	GCCGGCTGATCTTGTTGT
	SERPING1	ENSG00000149131_72121.10	GAGGCTGGCTGGCTCCGC
	SH2B3	ENSG00000111252_32433.1	GCGAGGTGCGCGACGGAC
	SH2B3	ENSG00000111252_32434.2	GTGTCCCGGTAGTCGCGGCC
	SH2B3	ENSG00000111252_32435.3	GAGCGGCGGCGGAAGATG
	SH2B3	ENSG00000111252_32436.4	GGGACGCCTCGGCCTTGGCT
	SH2B3	ENSG00000111252_32437.5	GTGAGTTGCACGCCGTAG
	SH2B3	ENSG00000111252_32438.6	GAACTCGCTCCAGCCCCG
	SH2B3	ENSG00000111252_32439.7	GCCCAAGGCCCGCAGCTCTG
	SH2B3	ENSG00000111252_32440.8	GTACTGGCTGTTCGCCC
	SH2B3	ENSG00000111252_32441.9	GAGCAAGCTGCTTGTAGCTT
	SH2B3	ENSG00000111252_32442.10	GGATTCCCGGTGCTGTGCCG
	SMN1	ENSG00000172062_57436.1	GCGATGATTCTGACATTT
	SMN1	ENSG00000172062_57437.2	GATTCCGTGCTGTTCCGGCG
	SMN1	ENSG00000172062_57438.3	GCGATGAGCAGCGGCGGCAG
	SMN1	ENSG00000172062_57439.4	GGTGACATTTGTGAAACTTC
	SMN1	ENSG00000172062_57440.5	GAGTTCCATGGAGCAGATTT
	SMN1	ENSG00000172062_57441.6	GTCTTGGCCCTGGCATGGG
	SMN1	ENSG00000172062_57442.7	GTGAGAACTCCAGGTCTCC
	SMN1	ENSG00000172062_57443.8	GGGACAAATGTTCTGCCATT
	SMN1	ENSG00000172062_57444.9	GTTGTGGTTTACACTGGATA
	SMN1	ENSG00000172062_57445.10	GGACATATGGGAGGTGGT
	TAF1A	ENSG00000143498_187705.1	GGTTGATTAATATTTCCC
	TAF1A	ENSG00000143498_187706.2	GGTATAATGCATGTTGTA
	TAF1A	ENSG00000143498_187707.3	GCTAAGAGAAATCTGAGTG
	TAF1A	ENSG00000143498_187708.4	GTGGAAACATCTGTGCTCAG
	TAF1A	ENSG00000143498_187709.5	GCTAACCGGATGAAAAATAT
	TAF1A	ENSG00000143498_187710.6	GCTTACAATGCAGTAGCCC
	TAF1A	ENSG00000143498_187711.7	GGTGCTTCAGCAGAGCTTCT
	TAF1A	ENSG00000143498_187712.8	GATTAAAATTCCTGGAGTTT
	TAF1A	ENSG00000143498_187713.9	GAATTCTATGGGGATCGAGA
	TAF1A	ENSG00000143498_187714.10	GTAGCTATCTGAATCTTCCA
	TAF1B	ENSG00000115750_171578.1	GTAGATGTCCTCGTAGTC
	TAF1B	ENSG00000115750_171579.2	GTGTGCTGCTGTCTCATG
	TAF1B	ENSG00000115750_171580.3	GGACGTGACAGAGGAATCTT
	TAF1B	ENSG00000115750_171581.4	GTTATGTCTGGAAAACG
	TAF1B	ENSG00000115750_171582.5	GCATTTATGTAAGGAATA
	TAF1B	ENSG00000115750_171583.6	GCATAGCTTAACTTGCCACG
	TAF1B	ENSG00000115750_171584.7	GAACCCAGTTTATACCAC
	TAF1B	ENSG00000115750_171585.8	GCAGAAGCCTTAAAGAACCT
	TAF1B	ENSG00000115750_171586.9	GACATCACTTAGCAGCTC
	TAF1B	ENSG00000115750_171587.10	GTATTTCATACACAGTATGT
	TAF1D	ENSG00000166012_152800.1	GTATCCCTTACTCACCTAAA
	TAF1D	ENSG00000166012_152801.2	GCCGACCTCCTCCAACCGTG
	TAF1D	ENSG00000166012_152802.3	GAGGAGGTACCAGCCAAC
	TAF1D	ENSG00000166012_152803.4	GGCCCAAAACCCGCGAC
	TAF1D	ENSG00000166012_152804.5	GCAGCAAGTGCGCGGTTG
	TAF1D	ENSG00000166012_152805.6	GGTGGTGTGTACAGAGCTCT
	TAF1D	ENSG00000166012_152806.7	GAAACAATTTAGAAGCAG
	TAF1D	ENSG00000166012_152807.8	GAATGAAAAAAACGCACCT
	TAF1D	ENSG00000166012_152808.9	GCTTCAATGATTCTTTCAGG
	TAF1D	ENSG00000166012_152809.10	GGATCCATTTCTCCTATTG
	TET2	ENSG00000168769_63928.1	GGACTCACACGACTATTC
	TET2	ENSG00000168769_63929.2	GTAGCCAGAGGTTCTGTC
	TET2	ENSG00000168769_63930.3	GGTGTCTCCATTTACTTC
	TET2	ENSG00000168769_63931.4	GGATAGAACCAACCATGTTG
	TET2	ENSG00000168769_63932.5	GACTTTACACAAGAAAGTAG
	TET2	ENSG00000168769_63933.6	GACAGAAGGGTAAAGCTATT
	TET2	ENSG00000168769_63934.7	GTCATCTATACTGGTAAAGA
	TET2	ENSG00000168769_63935.8	GGGATGTCCTATTGCTAAG
	TET2	ENSG00000168769_63936.9	GTTTGGTGCGGGAGCGAGC
	TET2	ENSG00000168769_63937.10	GGCACGCTCACCAATCGC
	TF	ENSG00000091513_22721.1	GGACGGCGCAGACCAGCA
	TF	ENSG00000091513_22722.2	GTCCTGCCACACGGGTCT
	TF	ENSG00000091513_22723.3	GTGAGATGGTGTGCAGTGT
	TF	ENSG00000091513_22724.4	GCAACACTGGGACCATCGGA
	TF	ENSG00000091513_22725.5	GTCCGTCCCATCCGCACA
	TF	ENSG00000091513_22726.6	GCGGAAACTCTGGCACTTAG
	TF	ENSG00000091513_22727.7	GTCACAGTAAAGTAAGCCTA
	TF	ENSG00000091513_22728.8	GATGCAATCAAGGTAGG
	TF	ENSG00000091513_22729.9	GTCCTTGTATTCATCTAC
	TF	ENSG00000091513_22730.10	GGACACAGTTGACACAGCTG
	TFPI	ENSG00000003436_171528.1	GAAGAAAGTACATGCACTTT
	TFPI	ENSG00000003436_171529.2	GAATCAGCATTAAGAGGGGC
	TFPI	ENSG00000003436_171530.3	GAATGCATAAGTTTCAGTGG
	TFPI	ENSG00000003436_171531.4	GTGCATTCAAGGCGGATGA
	TFPI	ENSG00000003436_171532.5	GTGCGAAGAATTTATATATG
	TFPI	ENSG00000003436_171533.6	GAATCGATTTGAAAGTC
	TFPI	ENSG00000003436_171534.7	GTCGAGGTTATATTACC
	TFPI	ENSG00000003436_171535.8	GTGTGAACGTTTCAAGTA
	TFPI	ENSG00000003436_171536.9	GGGAACCTTGGTTGATTG
	TFPI	ENSG00000003436_171537.10	GAAGAAAGTACATGCACTT
	TTF1	ENSG00000125482_128020.1	GTGCTTTGGAGGTGGACG
	TTF1	ENSG00000125482_128021.2	GCCAGGACTCCTCCTGGT
	TTF1	ENSG00000125482_128022.3	GCCCTGCACAGTAAAGTT
	TTF1	ENSG00000125482_128023.4	GGAGTCTCTGAAAATTTCGT
	TTF1	ENSG00000125482_128024.5	GAAAAAGTGTTCTATACATA
	TTF1	ENSG00000125482_128025.6	GCAGATAAGTATCTTATTT
	TTF1	ENSG00000125482_128026.7	GATGATTCAGATGCGGATTT
	TTF1	ENSG00000125482_128027.8	GTACATCCGCTTGATTGTGC
	TTF1	ENSG00000125482_128028.9	GATGTACCATTCTCTCCT
	TTF1	ENSG00000125482_128029.10	GTTGCCTATCAATTGTTC
	UTP11L	ENSG00000183520_48701.1	GAAAACATCTGGGCCTGC
	UTP11L	ENSG00000183520_48702.2	GGCGGCTAAGTCCCGGCAGC
	UTP11L	ENSG00000183520_48703.3	GAATACCTCAAAGCTCTT
	UTP11L	ENSG00000183520_48704.4	GCTCCATCTGCTGGATTTCC
	UTP11L	ENSG00000183520_48705.5	GACTCTGTCGACTAGCTC
	UTP11L	ENSG00000183520_48706.6	GCTCTCTGTGTTCCCGCTGC
	UTP11L	ENSG00000183520_48707.7	GTTCAATCCGCTGTGTC
	UTP11L	ENSG00000183520_48708.8	GGAGTTACCAATCAGAC
	UTP11L	ENSG00000183520_48709.9	GGCTTTCGAAAACATCT
	UTP11L	ENSG00000183520_48710.10	GCTTGTTCTGTTGCTTCCCC
	UTP14A	ENSG00000156697_169561.1	GCGACGAGCAGAGCTTCAGA
	UTP14A	ENSG00000156697_169562.2	GGCTCATGGCTCGGAGAG
	UTP14A	ENSG00000156697_169563.3	GACCCTTTACTGACCCCTG
	UTP14A	ENSG00000156697_169564.4	GAGTTTGAGCAGCTGCGGA
	UTP14A	ENSG00000156697_169565.5	GCAGATGGGCCGAATCCC
	UTP14A	ENSG00000156697_169566.6	GTTGAAAATTTCCTGCTCCA
	UTP14A	ENSG00000156697_169567.7	GTTGCTCAGGGTCCTCCT
	UTP14A	ENSG00000156697_169568.8	GGAGGGAGGCACAGAAGATG
	UTP14A	ENSG00000156697_169569.9	GGACGACAGGGTCCCATT
	UTP14A	ENSG00000156697_169570.10	GAACAAAGAAGAGATTGAA
	UTP20	ENSG00000120800_85879.1	GCAGACCCTCAAAAAAGT
	UTP20	ENSG00000120800_85880.2	GCCAATCATTCAATCAGT
	UTP20	ENSG00000120800_85881.3	GACTATCACCTCGATCC
	UTP20	ENSG00000120800_85882.4	GTTCTCGGTCTTGTGGGAAA
	UTP20	ENSG00000120800_85883.5	GCTTGCAGTTCTATCAATC
	UTP20	ENSG00000120800_85884.6	GGTGATACCACTCGTCAC
	UTP20	ENSG00000120800_85885.7	GCTCTTTGAAATGTGCAA
	UTP20	ENSG00000120800_85886.8	GCCGCTTCGTTATTTGTT
	UTP20	ENSG00000120800_85887.9	GAATGAGCTTGGCCAGAA
	UTP20	ENSG00000120800_85888.10	GCAGAAATTACATCCAAG
	VPRBP	ENSG00000145041_101167.1	GGATGTCGATCATCAAAT
	VPRBP	ENSG00000145041_101168.2	GTGGCCCAGCATACACTC
	VPRBP	ENSG00000145041_101169.3	GTGTTTAAAGGGGGCTCT
	VPRBP	ENSG00000145041_101170.4	GACTACAGTAGTGGTACATG
	VPRBP	ENSG00000145041_101171.5	GAGCAGTGGGAAAAGGAACA
	VPRBP	ENSG00000145041_101172.6	GAAACTGAAGAGTATCGTAA
	VPRBP	ENSG00000145041_101173.7	GAACCACATTCCACATCT
	VPRBP	ENSG00000145041_101174.8	GGCCCACTAGGGCTTTGC
	VPRBP	ENSG00000145041_101175.9	GTGGTGAACTATACCCTG
	VPRBP	ENSG00000145041_101176.10	GCCCTGGCATGATGTCTAAT
	ZBED5	ENSG00000236287_20076.1	GAGTTTGTGGTACAAAACA
	ZBED5	ENSG00000236287_20077.2	GTTTCAGCAACAGATCCAT
	ZBED5	ENSG00000236287_20078.3	GTGTTGAAATTATAAGAC
	ZBED5	ENSG00000236287_20079.4	GAATCAAATGATCAGAAGGT
	ZBED5	ENSG00000236287_20080.5	GGATATAAATTTGACCC
	ZBED5	ENSG00000236287_20081.6	GATGAAAGTTATTTGTCTTT
	ZBED5	ENSG00000236287_20082.7	GTGGAGAGGCTCATACTAT
	ZBED5	ENSG00000236287_20083.8	GTGCAAAAGATGTAGTGATG
	ZBED5	ENSG00000236287_20084.9	GTAGACTGAAAATTTGCGAT
	ZBED5	ENSG00000236287_20085.10	GCTTCTAGGGCAGTGGAT
	ZCCHC7	ENSG00000147905_203041.1	GAGCATGAAGAAAAGAACTC
	ZCCHC7	ENSG00000147905_203042.2	GATCTTGGGCATAATGAATT
	ZCCHC7	ENSG00000147905_203043.3	GGTCACACTGTTTATCCC
	ZCCHC7	ENSG00000147905_203044.4	GAGAGGTCATGATTATAG
	ZCCHC7	ENSG00000147905_203045.5	GATGGTCTTGAAGGGGTCTT
	ZCCHC7	ENSG00000147905_203046.6	GCTATCACTGCGCGCAAAA
	ZCCHC7	ENSG00000147905_203047.7	GGTGATAATGTGGAAAGC
	ZCCHC7	ENSG00000147905_203048.8	GATTAGCTTCTTCTGATT
	ZCCHC7	ENSG00000147905_203049.9	GATGACAAATATGAAATTC
	ZCCHC7	ENSG00000147905_203050.10	GCTAATAACCGAACACC
	ZCCHC9	ENSG00000131732_181665.1	GTCCTCCCATGATGTTGC
	ZCCHC9	ENSG00000131732_181666.2	GGTACTAACTCGGGCCCACC
	ZCCHC9	ENSG00000131732_181667.3	GAAGAAGGGATCCTTTGA
	ZCCHC9	ENSG00000131732_181668.4	GTTGTTTACGCTTTGGT
	ZCCHC9	ENSG00000131732_181669.5	GAAAGACAGTCGACGGGA
	ZCCHC9	ENSG00000131732_181670.6	GGGATATGTTACAGGTGT
	ZCCHC9	ENSG00000131732_181671.7	GCCCTTGAAAATCAAGACAT
	ZCCHC9	ENSG00000131732_181672.8	GTGTAAGGCTAAAGTAGACC
	ZCCHC9	ENSG00000131732_181673.9	GTTGGTCGCTGGGCAAA
	ZCCHC9	ENSG00000131732_181674.10	GCAGACTATGAAGAAATTT
	ZFP64	ENSG00000020256_198746.1	GCGAGGGCGAGAGCTTCG
	ZFP64	ENSG00000020256_198747.2	GCCGCAGATATGGATGTC
	ZFP64	ENSG00000020256_198748.3	GGTCCAGTTTGTATCGG
	ZFP64	ENSG00000020256_198749.4	GTGGCACAACGGTGCTGG
	ZFP64	ENSG00000020256_198750.5	GTGAGCTACAAAGGCATCC
	ZFP64	ENSG00000020256_198751.6	GGTCTCCGAGGTGATGGTTC
	ZFP64	ENSG00000020256_198752.7	GCCATAAGCAGTCTTGAAT
	ZFP64	ENSG00000020256_198753.8	GCCACAGACTTCACACTTAT
	ZFP64	ENSG00000020256_198754.9	GTCACACGTCTTACACTTGT
	ZFP64	ENSG00000020256_198755.10	GCTCGTCCGAGTGGATCCTC
	ZGPAT	ENSG00000197114_196430.1	GCCTGCTCAGACGAATCC
	ZGPAT	ENSG00000197114_196431.2	GGTCTGCAAGGCCGACTCC
	ZGPAT	ENSG00000197114_196432.3	GGAGCTCATCGAGCTCACCG
	ZGPAT	ENSG00000197114_196433.4	GAGCAGCTTGTTGGCCGCGC
	ZGPAT	ENSG00000197114_196434.5	GATGGCCTCCCGGAAAGCC
	ZGPAT	ENSG00000197114_196435.6	GCGTGCCAGAGGCCATCC
	ZGPAT	ENSG00000197114_196436.7	GGATGAGCTGCGCCCCTTCC
	ZGPAT	ENSG00000197114_196437.8	GTGGCCTCTGTGCGCAGT
	ZGPAT	ENSG00000197114_196438.9	GACACGCAGAGCCGGCCTGC
	ZGPAT	ENSG00000197114_196439.10	GCTGTGGTGTTGCCTCGA
	ZNF107	ENSG00000196247_87411.1	GAGTGTACGGGGCACAAAGG
	ZNF107	ENSG00000196247_87412.2	GTGGCAAGGCCTTTAAAC
	ZNF107	ENSG00000196247_87413.3	GGGGTAGCTGTCAAACAT
	ZNF107	ENSG00000196247_87414.4	GCCTAGTAAGTTGTGAGGAC
	ZNF107	ENSG00000196247_87415.5	GGAGAAAATTCATACTGGA
	ZNF107	ENSG00000196247_87416.6	GGTTAATTAGGTTTGAGTGT
	ZNF107	ENSG00000196247_87417.7	GGTTAGTAAGATTTGAGAAT
	ZNF107	ENSG00000196247_87418.8	GCACATAAGAAAATTCTAA
	ZNF107	ENSG00000196247_87419.9	GTTGATAGGATTGATTAA
	ZNF107	ENSG00000196247_87420.10	GCCATACTCACATTTGTA
	ZNF267	ENSG00000185947_49869.1	GAGTCTTTCGTTCTGGG
	ZNF267	ENSG00000185947_49870.2	GATACAAATTCTTCTGAGC
	ZNF267	ENSG00000185947_49871.3	GCCTTGGAATGTGAAGAGTG
	ZNF267	ENSG00000185947_49872.4	GTGCAGTGCTCTGTCAAC
	ZNF267	ENSG00000185947_49873.5	GTGATATCGAGGAGACAT
	ZNF267	ENSG00000185947_49874.6	GATCAAAGTTATAGCTTT
	ZNF267	ENSG00000185947_49875.7	GTGGCCGTAGAATTCTCTT
	ZNF267	ENSG00000185947_49876.8	GAGGAGTGTGAAGGGCACAA
	ZNF267	ENSG00000185947_49877.9	GTGAAACAAACTTTCAACAG
	ZNF267	ENSG00000185947_49878.10	GTTGCTCTGCGACTTGC
	ZNF276	ENSG00000158805_149734.1	GGTCACTGTCGCCTCTGCCA
	ZNF276	ENSG00000158805_149735.2	GCCACACCAAGCAGGCGC
	ZNF276	ENSG00000158805_149736.3	GCGCAGCATCTCCGAGA
	ZNF276	ENSG00000158805_149737.4	GGGTTCCACCCTCGGTGC
	ZNF276	ENSG00000158805_149738.5	GGATGACGCCGCAGTACT
	ZNF276	ENSG00000158805_149739.6	GCGTCGCTGTCCGAAGG
	ZNF276	ENSG00000158805_149740.7	GCGCACTGTCCAGCAAGA
	ZNF276	ENSG00000158805_149741.8	GAGGAGCGCGTGCTCGTAC
	ZNF276	ENSG00000158805_149742.9	GACAAACGGAGACAAGGT
	ZNF276	sgZNF276_1	GCAGAGGCGACAGTGACCCA
	ZNF316	SgRNA_1	AGGCTGGAAGCAGACCAGCG
	ZNF316	SgRNA_2	GAGACCACGTGCGACGTGTG
	ZNF316	SgRNA_3	CTGGCGTGCGACCCTTTCGG
	ZNF316	SgRNA_4	CCCTACCCGTGTTCGCACTG
	ZNF316	SgRNA_5	GGATTCGGCGCAGACTCCAG
	ZNF316	SgRNA_6	GAGGAAGGAGACATCGTCAC
	ZNF316	SgRNA_7	ACCCAGGAGCGACTTAGCCG
	ZNF316	SgRNA_8	GCCCACCCCCAGCGGCAAGG
	ZNF316	SgRNA_9	CCCTTCCCGTGCCCGGACTG
	ZNF316	SgRNA_10	CGGGTGGTGACGGCCCCCGG
	ZNF326	ENSG00000162664_61895.1	GGATCGTGATTATGGCCC
	ZNF326	ENSG00000162664_61896.2	GCCCTGATAAGTATTCCTGC
	ZNF326	ENSG00000162664_61897.3	GGATCGTGACTATGGCCA
	ZNF326	ENSG00000162664_61898.4	GATTGTCCATGCCATATGAC
	ZNF326	ENSG00000162664_61899.5	GATAGTCAACAACAATTC
	ZNF326	ENSG00000162664_61900.6	GTTTGGGTTTCTTGATAA
	ZNF326	ENSG00000162664_61901.7	GAGGCTTATCTTCTCCAT
	ZNF326	ENSG00000162664_61902.8	GCAGCAGCAACTGTCACAT
	ZNF326	ENSG00000162664_61903.9	GCTTCCAAACGTACTTTC
	ZNF326	ENSG00000162664_61904.10	GCACCTGTAGGCTCTCGG
	ZNF417	ENSG00000173480_72082.1	GGAAACTGGCACAGATGCAG
	ZNF417	ENSG00000173480_72083.2	GATAAGCTGTCTTTCCAGTG
	ZNF417	ENSG00000173480_72084.3	GGCAGACCCTCCAACATG
	ZNF417	ENSG00000173480_72085.4	GAACACGCTGATGGCTAATA
	ZNF417	ENSG00000173480_72086.5	GACCTCGCTGATGTTGAACG
	ZNF417	ENSG00000173480_72087.6	GGAGAATGTGGAAAATCTTT
	ZNF417	ENSG00000173480_72088.7	GAGACTGGAACATTCAGCAA
	ZNF417	ENSG00000173480_72089.8	GATTTGTCCCCATGTTGGA
	ZNF417	ENSG00000173480_72090.9	GAGAATATGGGAAATCTTT
	ZNF417	ENSG00000173480_72091.10	GCAGCATTAAGATGGGTTA
	ZNF430	ENSG00000118620_8210.1	GAGGATACACTCCAGACTTC
	ZNF430	ENSG00000118620_8211.2	GTGGATGCCCTGGGGCTGAC
	ZNF430	ENSG00000118620_8212.3	GAAGTCATATTGAGAAGATA
	ZNF430	ENSG00000118620_8213.4	GAAGATTTACAGTTAAGAAC
	ZNF430	ENSG00000118620_8214.5	GAATATGAAGAGACATGCGA
	ZNF430	ENSG00000118620_8215.6	GAATTCTTCTGTGTCTAGTA
	ZNF430	ENSG00000118620_8216.7	GAATTGAGGACTTGTTGA
	ZNF430	ENSG00000118620_8217.8	GCCAGAATTATCTTATGTC
	ZNF430	ENSG00000118620_8218.9	GCCATATTCTTCACACTCAT
	ZNF430	ENSG00000118620_8219.10	GCACATAAGGTAATTCATTC
	ZNF431	ENSG00000196705_132059.1	GCAAGACCCAGTCACCTGTC
	ZNF431	ENSG00000196705_132060.2	GACATTGACATTTAGGGATG
	ZNF431	ENSG00000196705_132061.3	GCAGTGGCGCTCGCTATCT
	ZNF431	ENSG00000196705_132062.4	GCAAGTGTAGATGAGTATA
	ZNF431	ENSG00000196705_132063.5	GAATGAACTTATGTGTACTA
	ZNF431	ENSG00000196705_132064.6	GATCTGCGGCTCAGAGAGC
	ZNF431	ENSG00000196705_132065.7	GGTTTGAGGACTCATTAA
	ZNF431	ENSG00000196705_132066.8	GCTCCAGACAGGTGACT
	ZNF431	ENSG00000196705_132067.9	GTGCAGTAAGTTGTGGGGAC
	ZNF431	ENSG00000196705_132068.10	GTTAGAAAACTACAAAAACC
	ZNF460	ENSG00000197714_137406.1	GCCAAACCTTCGTGTTCA
	ZNF460	ENSG00000197714_137407.2	GTGGGCTTCTGGTCGCAC
	ZNF460	ENSG00000197714_137408.3	GTATTCCTGCATTTCAGA
	ZNF460	ENSG00000197714_137409.4	GGGATAGGCTCTACGGTCTC
	ZNF460	ENSG00000197714_137410.5	GTCCCAAGATACTCCTATTT
	ZNF460	ENSG00000197714_137411.6	GATTCCTTGATTCATGAAG
	ZNF460	ENSG00000197714_137412.7	GGCAGTTGGACGTGACCCAG
	ZNF460	ENSG00000197714_137413.8	GTCACAGCCACATCCTCGA
	ZNF460	ENSG00000197714_137414.9	GTGCGACCAGAAGCCCAC
	ZNF460	ENSG00000197714_137415.10	GAGCATCTTCTGGTGAGACT
	ZNF48	ENSG00000180035_18870.1	GGAGCGCGCGGTAGAGCCTT
	ZNF48	ENSG00000180035_18871.2	GGGGTATGTTCAAACTCATT
	ZNF48	ENSG00000180035_18872.3	GGCTCCAGATCATGAAGT
	ZNF48	ENSG00000180035_18873.4	GCCTCAGCCTCGGGACAG
	ZNF48	ENSG00000180035_18874.5	GTCGGAGTGGCTGGCGCTGT
	ZNF48	ENSG00000180035_18875.6	GACTTATGGGTCCAGAGAGA
	ZNF48	ENSG00000180035_18876.7	GCCCGGATCAAACACCAG
	ZNF48	ENSG00000180035_18877.8	GCCACAATTACGAAGAGCCT
	ZNF48	ENSG00000180035_18878.9	GCCCGAGATGGCTGCCGT
	ZNF48	ENSG00000180035_18879.10	GATCTGGTGAAACACCAG
	ZNF512B	ENSG00000196700_187695.1	GACGGATCCTTTCTGCGT
	ZNF512B	ENSG00000196700_187696.2	GCAAGAGTGGTCCCGGGA
	ZNF512B	ENSG00000196700_187697.3	GGAAGTCGGACCTCCTTT
	ZNF512B	ENSG00000196700_187698.4	GGAATGTCTCGGAGGGCC
	ZNF512B	ENSG00000196700_187699.5	GAGTTCAAGGCACACTCG
	ZNF512B	ENSG00000196700_187700.6	GGTTTGCTCACTCCGAT
	ZNF512B	ENSG00000196700_187701.7	GGAGTTCCCCAGCATCTA
	ZNF512B	ENSG00000196700_187702.8	GGATGCCGGTGGTCCGTGG
	ZNF512B	ENSG00000196700_187703.9	GGTGACCGGCCTGCTGAT
	ZNF512B	ENSG00000196700_187704.10	GGCACGGGCCTAGTGACC
	ZNF564	ENSG00000249709_124264.1	GCGGGAAACCTTTAGAAACC
	ZNF564	ENSG00000249709_124265.2	GACCAGAGCATTGAAGAT
	ZNF564	ENSG00000249709_124266.3	GGCTGTGAACTTCACACTTG
	ZNF564	ENSG00000249709_124267.4	GATTGAGAATCTGACTGA
	ZNF564	ENSG00000249709_124268.5	GTAAAGAATATGATCAATG
	ZNF564	ENSG00000249709_124269.6	GCATCATTCATCCCTTAGT
	ZNF564	ENSG00000249709_124270.7	GTCATATGGTTTGTGTCCA
	ZNF564	ENSG00000249709_124271.8	GTATTCGAAATAAACTGGGG
	ZNF564	ENSG00000249709_124272.9	GTTCTGTATCCTTTCATC
	ZNF564	ENSG00000249709_124273.10	GATTGGTACAAAAATCAG
	ZNF764	ENSG00000169951_56161.1	GTGGCCGTGTACTTCTGC
	ZNF764	ENSG00000169951_56162.2	GACCCGAGTGGAGGGAGCCG
	ZNF764	ENSG00000169951_56163.3	GGCCCCGTTTGGGTCCCG
	ZNF764	ENSG00000169951_56164.4	GAGAGCGCTCAGGTGGCCGT
	ZNF764	ENSG00000169951_56165.5	GTCCAAGGCACCGCACCG
	ZNF764	ENSG00000169951_56166.6	GAGGAGGAGGCCGAACTGTG
	ZNF764	ENSG00000169951_56167.7	GGCGAAATGTCAGACACAAA
	ZNF764	ENSG00000169951_56168.8	GAAGTCTCCCCAAGCCCCCT
	ZNF764	ENSG00000169951_56169.9	GCGCCGAGCGCTGCGTGA
	ZNF764	ENSG00000169951_56170.10	GAGCACGTCTACAGTCACAC
	ZNF792	ENSG00000180884_2466.1	GCCCTGGGTGCCTGACAGTG
	ZNF792	ENSG00000180884_2467.2	GAGCATAACGTTTCTGTAGA
	ZNF792	ENSG00000180884_2468.3	GGCACAGGACAGGAGTCCCG
	ZNF792	ENSG00000180884_2469.4	GCCACATATGTCACAGGGGC
	ZNF792	ENSG00000180884_2470.5	GTCCTTGCCCTCTGTTCCA
	ZNF792	ENSG00000180884_2471.6	GTGCGGCTCCCCATCGCT
	ZNF792	ENSG00000180884_2472.7	GGAGTCTCTGAGCCTCATCG
	ZNF792	ENSG00000180884_2473.8	GACCATTTACTTCTCCCAGG
	ZNF792	ENSG00000180884_2474.9	GATGTCATATCCACACTGTC
	ZNF792	ENSG00000180884_2475.10	GTGGATATGACATCAGCCA
	ZNF799	ENSG00000196466_146302.1	GAGTGGAGAAGTCATCAT
	ZNF799	ENSG00000196466_146303.2	GTGAGTTGTGGTAACTGA
	ZNF799	ENSG00000196466_146304.3	GGTAATGCACACGAGAGA
	ZNF799	ENSG00000196466_146305.4	GTGTAAGATATGTGGAAA
	ZNF799	ENSG00000196466_146306.5	GAGAACTGGAAATACGGT
	ZNF799	ENSG00000196466_146307.6	GATCAATATAGATATCCC
	ZNF799	ENSG00000196466_146308.7	GATGACTTCTCCACTCATA
	ZNF799	ENSG00000196466_146309.8	GTAGAGATTCTTCTGACA
	ZNF799	ENSG00000196466_146310.9	GAGAAGAGTGGGCTTTGCT
	ZNF799	ENSG00000196466_146311.10	GGGAAGCTTTCAAAGACACA
	ZNF845	ENSG00000213799_16830.1	GACAGAAATCAAACAGTTGA
	ZNF845	ENSG00000213799_16831.2	GTACAAACCGACATGATCAA
	ZNF845	ENSG00000213799_16832.3	GTCTATCAACAGTGCTTCGT
	ZNF845	ENSG00000213799_16833.4	GGTATGACGTTTGACTGA
	ZNF845	ENSG00000213799_16834.5	GCAGCAGGACCTTTAGT
	ZNF845	ENSG00000213799_16835.6	GGGCTGAATTTCGACTGA
	ZNF845	ENSG00000213799_16836.7	GTGCTGACTGCCCACGAA
	ZNF845	ENSG00000213799_16837.8	GAATATCTTTCTCCATTTCC
	ZNF845	ENSG00000213799_16838.9	GGGCTGAATTTCGACCGA
	ZNF845	ENSG00000213799_16839.10	GTTCATTGGCGAACTCATAG
	KNOP1	ENSG00000103550_140122.1	GACACACAAAGTAGACCTT
	KNOP1	ENSG00000103550_140123.2	GCAAGTGTCCCCAACATCCC
	KNOP1	ENSG00000103550_140124.3	GGACCCTTGGTTCTGTG
	KNOP1	ENSG00000103550_140125.4	GAGGGGGATGTAGCTCTTAA
	KNOP1	ENSG00000103550_140126.5	GAGCCCCAGAGAACACAAT
	KNOP1	ENSG00000103550_140127.6	GACTTCTCTGTCCGTCTAGC
	KNOP1	ENSG00000103550_140128.7	GAAGCAGGTGTTTGGCCACT
	KNOP1	ENSG00000103550_140129.8	GAAGAGATCGATCGCGAGTC
	KNOP1	ENSG00000103550_140130.9	GAGGCATGGGACATGGCTAG
	KNOP1	ENSG00000103550_140131.10	GATGAGGAACAGGCAGCCTT
Vpr_sublibrary_2	AAMP	ENSG00000127837_101337.1	GCCGACCACCCCTTCCTG
	AAMP	ENSG00000127837_101338.2	GATGACAAAGCCTTCGTA
	AAMP	ENSG00000127837_101339.3	GAGGGCAACGAAGAGGGC
	AAMP	ENSG00000127837_101340.4	GCCATGACTCCACTCTAG
	AAMP	ENSG00000127837_101341.5	GGAGTCCGAATCGGAAAG
	AAMP	ENSG00000127837_101342.6	GGACCCCAAGACCAATACCT
	AAMP	ENSG00000127837_101343.7	GACGGCAACACCTGGATG
	AAMP	ENSG00000127837_101344.8	GGATGGAGTGGCATCCTC
	AAMP	ENSG00000127837_101345.9	GGAGACCCTAAGCTTCCA
	AAMP	ENSG00000127837_101346.10	GTGTGGCAGGTGGACACTA
	AKAP8	ENSG00000105127_1552.1	GCAGCGGGGGGCACGAAG
	AKAP8	ENSG00000105127_1553.2	GGTTGCTCCGGTCCTGGAAG
	AKAP8	ENSG00000105127_1554.3	GTGCATATGGAACTGGTG
	AKAP8	ENSG00000105127_1555.4	GGAGTCATAGGACTCGAA
	AKAP8	ENSG00000105127_1556.5	GCTACGGGGCGTGGAGTGC
	AKAP8	ENSG00000105127_1557.6	GTCCATGGCTCCCGACTA
	AKAP8	ENSG00000105127_1558.7	GCTACGGCCCAGCCTCGT
	AKAP8	ENSG00000105127_1559.8	GGCCGCCATCATTGGCCT
	AKAP8	ENSG00000105127_1560.9	GACCGCAATGGCAGCTT
	AKAP8	ENSG00000105127_1561.10	GGTAGGGGTTGTGCTCCGGC
	AKAP8L	ENSG00000011243_175963.1	GCAAAGTGGTTTCAGATCCC
	AKAP8L	ENSG00000011243_175964.2	GGATAACACCACCAACTA
	AKAP8L	ENSG00000011243_175965.3	GCTACGAGGGCTATGGCTA
	AKAP8L	ENSG00000011243_175966.4	GATATGGAACTTGGAACTCT
	AKAP8L	ENSG00000011243_175967.5	GGACGGCCCTCGAGTCGC
	AKAP8L	ENSG00000011243_175968.6	GCGGAACTGGTCGCGGT
	AKAP8L	ENSG00000011243_175969.7	GCGAGCTTGACCCTGAGA
	AKAP8L	ENSG00000011243_175970.8	GGAGGCGTGTACGGCTC
	AKAP8L	ENSG00000011243_175971.9	GCGGCACCATATCTAAGCGC
	AKAP8L	ENSG00000011243_175972.10	GGCCACTTCACACTCTT
	AKNA	ENSG00000106948_135117.1	GGGCTGAGTTCAACGGAT
	AKNA	ENSG00000106948_135118.2	GAATCAAGGCTGTCACTA
	AKNA	ENSG00000106948_135119.3	GAAGTAGTTCACAAAGCT
	AKNA	ENSG00000106948_135120.4	GCCCTGCCGCGTTGGCCT
	AKNA	ENSG00000106948_135121.5	GAGGCTCATGGGAACTTGCT
	AKNA	ENSG00000106948_135122.6	GTCCAGCTGACGGCCCTGCT
	AKNA	ENSG00000106948_135123.7	GCCGCTTGCCGGCTCCAA
	AKNA	ENSG00000106948_135124.8	GCGAGGATCAAATCTTCC
	AKNA	ENSG00000106948_135125.9	GCCCATTGCACGTAAATG
	AKNA	ENSG00000106948_135126.10	GCGGATCTCAGTCTCCGAGC
	ALDH1A2	ENSG00000128918_152360.1	GACTTGGTGGAACGGGAC
	ALDH1A2	ENSG00000128918_152361.2	GCCTGCGTAATATCGAA
	ALDH1A2	ENSG00000128918_152362.3	GAGATTGGGCGTGGGCGA
	ALDH1A2	ENSG00000128918_152363.4	GAATGGTTTGCCACCATTTA
	ALDH1A2	ENSG00000128918_152364.5	GAGTGGCAGAACTCAGAGAG
	ALDH1A2	ENSG00000128918_152365.6	GCCGGGCATCTCTATCTTGC
	ALDH1A2	ENSG00000128918_152366.7	GAACCCATTGGAGTGTG
	ALDH1A2	ENSG00000128918_152367.8	GAAGGATGGATGCTTCAGAA
	ALDH1A2	ENSG00000128918_152368.9	GATATAGACAAAGCAGTGC
	ALDH1A2	ENSG00000128918_152369.10	GTCTATAATCCAGCCAC
	AMD1	ENSG00000123505_20666.1	GCAGCCCGACGCAAACCA
	AMD1	ENSG00000123505_20667.2	GTCAGCCAGATCAAACCT
	AMD1	ENSG00000123505_20668.3	GAAGGGACCGAGAAGCTGC
	AMD1	ENSG00000123505_20669.4	GGAATTCGTGACCTGATACC
	AMD1	ENSG00000123505_20670.5	GTACCCACACCGGAATTTCC
	AMD1	ENSG00000123505_20671.6	GCTAACATAAGAAAATTC
	AMD1	ENSG00000123505_20672.7	GAAAGATGGTGTTACTGCAA
	AMD1	ENSG00000123505_20673.8	GCTTCGCCCCAGAAGATTGA
	AMD1	ENSG00000123505_20674.9	GCCACAATGTTCAATCCTTG
	AMD1	ENSG00000123505_20675.10	GCTTGCTAGGGATTACAGT
	ANTXR2	ENSG00000163297_82229.1	GAGCAATTATGATACTGG
	ANTXR2	ENSG00000163297_82230.2	GGCAAAATCAGTAAAGGCT
	ANTXR2	ENSG00000163297_82231.3	GGAGAGACATATATCCATGA
	ANTXR2	ENSG00000163297_82232.4	GGACGAAGTAGAGATCAA
	ANTXR2	ENSG00000163297_82233.5	GAACAAATTCAGAAAGCAGG
	ANTXR2	ENSG00000163297_82234.6	GCAAAGATATCCAGGTCACT
	ANTXR2	ENSG00000163297_82235.7	GGGAGTGTGGCAAATAAC
	ANTXR2	ENSG00000163297_82236.8	GCTGGCTGTTCCCCGGGCTG
	ANTXR2	ENSG00000163297_82237.9	GACAGGGAAAACTTGCTCCT
	ANTXR2	ENSG00000163297_82238.10	GGTGGATTTCAGGCTCTTAA
	APEX2	ENSG00000169188_181475.1	GATTTGCCACCCCTTGCA
	APEX2	ENSG00000169188_181476.2	GAATAGCCGCTACGGTTG
	APEX2	ENSG00000169188_181477.3	GTGGTGAGCTGGAACATCAA
	APEX2	ENSG00000169188_181478.4	GTCCAAAATGCGCCCCA
	APEX2	ENSG00000169188_181479.5	GCGGATATCGTCTGTCTCC
	APEX2	ENSG00000169188_181480.6	GAGCCCGGAGTTCCTCTT
	APEX2	ENSG00000169188_181481.7	GAGCCCCTGGCTATCGTTGA
	APEX2	ENSG00000169188_181482.8	GGTAGCATTGTCCTTACAGA
	APEX2	ENSG00000169188_181483.9	GGGTGGCAAACAGGCCACTC
	APEX2	ENSG00000169188_181484.10	GGCCTCCCAGGGTCCGCA
	APOBEC3D	ENSG00000243811_61146.1	GTGATTCGACTGACGTTT
	APOBEC3D	ENSG00000243811_61147.2	GGTCACCTTCACCACACA
	APOBEC3D	ENSG00000243811_61148.3	GCAACCGACTGCCTGCTAAC
	APOBEC3D	ENSG00000243811_61149.4	GATCACCTGGTTTGTATCA
	APOBEC3D	ENSG00000243811_61150.5	GGGATAGAGATTGGCGGT
	APOBEC3D	ENSG00000243811_61151.6	GAAATGTGCTTCTTATCT
	APOBEC3D	ENSG00000243811_61152.7	GCTTTCGTTCCGACCAC
	APOBEC3D	ENSG00000243811_61153.8	GTATCCCAGAAGTAGCAG
	APOBEC3D	ENSG00000243811_61154.9	GTGGAAGTAGAATATGTGT
	APOBEC3D	ENSG00000243811_61155.10	GGTTTGTAGTCCCTTCCA
	ASNS	ENSG00000070669_44511.1	GTGAAATCCAAAGCAGCAGT
	ASNS	ENSG00000070669_44512.2	GTGGCATTTGGGCGCTGTT
	ASNS	ENSG00000070669_44513.3	GTCATAGAGGGCGTGCAG
	ASNS	ENSG00000070669_44514.4	GGATGCAACTTTGCCATT
	ASNS	ENSG00000070669_44515.5	GAAGAAATATCCGTATTTG
	ASNS	ENSG00000070669_44516.6	GAGTGGCAGCAACCAAGC
	ASNS	ENSG00000070669_44517.7	GCAGTAGTTCGATCTGCG
	ASNS	ENSG00000070669_44518.8	GCCTTCCTCAGAGTTAAAA
	ASNS	ENSG00000070669_44519.9	GGATCAGATGAACTTACGC
	ASNS	ENSG00000070669_44520.10	GGTAGTAATATCCTTCTT
	ASS1	ENSG00000130707_87631.1	GTCCAGCAAAGGCTCCG
	ASS1	ENSG00000130707_87632.2	GCCACACGAGGATGCACG
	ASS1	ENSG00000130707_87633.3	GTACTCCATCAGGTCATTG
	ASS1	ENSG00000130707_87634.4	GGATGCCTGAATTCTACAAC
	ASS1	ENSG00000130707_87635.5	GGCGCCGTGGGACACATACT
	ASS1	ENSG00000130707_87636.6	GCCTGGACCGTTGCAGCTAA
	ASS1	ENSG00000130707_87637.7	GCGGTCCTCATACAGTGCGC
	ASS1	ENSG00000130707_87638.8	GTGGAAATCGCCCAGCGGGA
	ASS1	ENSG00000130707_87639.9	GATGCAGGGCCTGGCAAGAG
	ASS1	ENSG00000130707_87640.10	GAACCCGGTGGCATCAGT
	ATAD2	ENSG00000156802_135537.1	GGTGGTTCTCCGCAGCAGCT
	ATAD2	ENSG00000156802_135538.2	GCAGGAGTGGTTTCACAA
	ATAD2	ENSG00000156802_135539.3	GATCTTAAAGCACGTGTC
	ATAD2	ENSG00000156802_135540.4	GAAGTGCGTCGAAGTTGT
	ATAD2	ENSG00000156802_135541.5	GGTCGAAAAGACATAGGT
	ATAD2	ENSG00000156802_135542.6	GGTGATGTCACAGCTCTTT
	ATAD2	ENSG00000156802_135543.7	GGGCTTTCTCTGGTGACG
	ATAD2	ENSG00000156802_135544.8	GAAGTCGAGTCACTACTG
	ATAD2	ENSG00000156802_135545.9	GGTCCTGCGGAAGATAAT
	ATAD2	ENSG00000156802_135546.10	GTTCATTCGTTTACAGTA
	ATAD5	ENSG00000176208_118306.1	GTCAACAGGTACTGATTC
	ATAD5	ENSG00000176208_118307.2	GTCGCTACTAATTTCAAT
	ATAD5	ENSG00000176208_118308.3	GCAGTCCTTCACGGGAGG
	ATAD5	ENSG00000176208_118309.4	GTTACAAGAAACAAGTAG
	ATAD5	ENSG00000176208_118310.5	GTCTTAAAGCGTACCTGC
	ATAD5	ENSG00000176208_118311.6	GGTGGGGGTCCTGGCCATGG
	ATAD5	ENSG00000176208_118312.7	GCAGGGAGGTCATAGTATT
	ATAD5	ENSG00000176208_118313.8	GTCTAGAGGAGCGCCTTA
	ATAD5	ENSG00000176208_118314.9	GCGTGACTTCCTAATGAG
	ATAD5	ENSG00000176208_118315.10	GTACGACTCTCTGGAAAC
	ATF3	ENSG00000162772_174749.1	GATGCTTCAACACCCAGGCC
	ATF3	ENSG00000162772_174750.2	GTGATGGACACCCCGAG
	ATF3	ENSG00000162772_174751.3	GGCAGAAGCACTCACTTCCG
	ATF3	ENSG00000162772_174752.4	GCGCAGAGGACATCCGG
	ATF3	ENSG00000162772_174753.5	GACCCAGGAGGGGACAGGCA
	ATF3	ENSG00000162772_174754.6	GTGCCGAAACAAGAAGA
	ATF3	ENSG00000162772_174755.7	GCCCCTGAAGAAGATGAA
	ATF3	ENSG00000162772_174756.8	GTGTGAATGCTGAACTGA
	ATF3	ENSG00000162772_174757.9	GAGCCCGGACAATACACG
	ATF3	ENSG00000162772_174758.10	GTCAGCGACAGACCCCTCG
	ATXN7L3	ENSG00000087152_154316.1	GGTCGAGGATTCTTGTTT
	ATXN7L3	ENSG00000087152_154317.2	GGAAATGTCTTTGTCTGGCC
	ATXN7L3	ENSG00000087152_154318.3	GCCGGGCTTGGACATCTT
	ATXN7L3	ENSG00000087152_154319.4	GTACACCGGGCTGTCAAGTG
	ATXN7L3	ENSG00000087152_154320.5	GCAATGCTGCGACTGCAATT
	ATXN7L3	ENSG00000087152_154321.6	GGACCCTGATAGCATGA
	ATXN7L3	ENSG00000087152_154322.7	GCTGTTCCGACCCATTCCC
	ATXN7L3	ENSG00000087152_154323.8	GAGCAGAGGCGAACCGTA
	ATXN7L3	ENSG00000087152_154324.9	GACATCAATGACAACGAC
	ATXN7L3	ENSG00000087152_154325.10	GGGATCAGCTATGAGACCCT
	AZGP1	ENSG00000160862_24416.1	GGACAGCCCAGTGTAGATAT
	AZGP1	ENSG00000160862_24417.2	GTCCCCGCGTTTCAGGCCCT
	AZGP1	ENSG00000160862_24418.3	GACAGGAAGTCTCAGCCCAT
	AZGP1	ENSG00000160862_24419.4	GGAGACCCTGAAAGACATCG
	AZGP1	ENSG00000160862_24420.5	GGTCTCACGTATTGCAGGGA
	AZGP1	ENSG00000160862_24421.6	GAAATATTACTATGATGGAA
	AZGP1	ENSG00000160862_24422.7	GGTTCTCCTGGGGGACAGC
	AZGP1	ENSG00000160862_24423.8	GGTCGAAGGGGACCCAGGCT
	AZGP1	ENSG00000160862_24424.9	GCCAAGGGCCTGAAACGCG
	AZGP1	ENSG00000160862_24425.10	GGTATTTCCGCAGAGTCGCA
	BBC3	ENSG00000105327_77893.1	GGGCTGCTTCCACGACG
	BBC3	ENSG00000105327_77894.2	GCCCAGGCATGTCCATGCC
	BBC3	ENSG00000105327_77895.3	GCTCCCCGGAGCCCGTAG
	BBC3	ENSG00000105327_77896.4	GAGGCCGCAGGACACTGCCG
	BBC3	ENSG00000105327_77897.5	GCCAGCGAGAGCGAGGGCTG
	BBC3	ENSG00000105327_77898.6	GCACCGCCCCTCACCCTGGA
	BBC3	ENSG00000105327_77899.7	GAGGTAGGCAGCGGGCAGCA
	BBC3	ENSG00000105327_77900.8	GCTGGGCACGGGCGACTCC
	BBC3	ENSG00000105327_77901.9	GTCCGCCATCCGCCGCAGCT
	BBC3	ENSG00000105327_77902.10	GCCGCTCGTACTGTGCGTTG
	BCOR	ENSG00000183337_90115.1	GCTGGATGAACAGCGAGA
	BCOR	ENSG00000183337_90116.2	GAATAGACGATGTTTCCC
	BCOR	ENSG00000183337_90117.3	GTGAACGTTCCCATACAGGG
	BCOR	ENSG00000183337_90118.4	GGCCACCTAGAGTGCTTG
	BCOR	ENSG00000183337_90119.5	GTGGGGACCGACGTAGTG
	BCOR	ENSG00000183337_90120.6	GGGTCAATCCTTACATGG
	BCOR	ENSG00000183337_90121.7	GCGCAATGGACGAGAGGC
	BCOR	ENSG00000183337_90122.8	GCGTCACCATCATTTACA
	BCOR	ENSG00000183337_90123.9	GCACAGTCTCTTCCCGGA
	BCOR	ENSG00000183337_90124.10	GTAGTATTCCCCTGTCAG
	BMS1	ENSG00000165733_189059.1	GTGATGGGACCTCCAAAAGT
	BMS1	ENSG00000165733_189060.2	GTTAAGGGCATCAAACGA
	BMS1	ENSG00000165733_189061.3	GTTGTTCAGGAAGAGCGCA
	BMS1	ENSG00000165733_189062.4	GCGCCTCTTTCTGGAGTTGG
	BMS1	ENSG00000165733_189063.5	GTTCAGTCTGCTGTGCGGA
	BMS1	ENSG00000165733_189064.6	GAACACTGGTCGAATGCGT
	BMS1	ENSG00000165733_189065.7	GATGAAATGTCTGAAGATGA
	BMS1	ENSG00000165733_189066.8	GAGTGACCGTGTGAATC
	BMS1	ENSG00000165733_189067.9	GCCTTCTCAAGTGAGCAG
	BMS1	ENSG00000165733_189068.10	GAAGCGCTGTTTAAATGAGA
	BNIP2	ENSG00000140299_36465.1	GCAGATATACTAGCTATAAC
	BNIP2	ENSG00000140299_36466.2	GACAATACAGAGCCATCACT
	BNIP2	ENSG00000140299_36467.3	GTGTGGAACTTAAAGAAGAA
	BNIP2	ENSG00000140299_36468.4	GTGGGGAGATTGACTTAGA
	BNIP2	ENSG00000140299_36469.5	GAATAGTAATGAGTTTGAG
	BNIP2	ENSG00000140299_36470.6	GACGACGCTGGCGTATGTTC
	BNIP2	ENSG00000140299_36471.7	GTTAGGCTGACTACTTTC
	BNIP2	ENSG00000140299_36472.8	GCAGCGGTACGGCGTCGG
	BNIP2	ENSG00000140299_36473.9	GCCACTTCACCCACACCA
	BNIP2	ENSG00000140299_36474.10	GAAGAAAAATGCCCAGTC
	BRIP1	ENSG00000136492_93834.1	GCAAGCAACATTGTTTGT
	BRIP1	ENSG00000136492_93835.2	GTGGTCTGAATATACAAT
	BRIP1	ENSG00000136492_93836.3	GTGACGGGTAAGCTTTATA
	BRIP1	ENSG00000136492_93837.4	GCTAAAGCAGAACAAAGTA
	BRIP1	ENSG00000136492_93838.5	GTTGTGCATGCCATTCAA
	BRIP1	ENSG00000136492_93839.6	GAAGTTACCGACTACCTC
	BRIP1	ENSG00000136492_93840.7	GAAATGACGTGAAGTTCCT
	BRIP1	ENSG00000136492_93841.8	GTGCCATTTCTTTCAGAAGG
	BRIP1	ENSG00000136492_93842.9	GGAGGACGGCATATTCAG
	BRIP1	ENSG00000136492_93843.10	GATAACTTTGCAGCCAGAG
	BYSL	ENSG00000112578_119399.1	GGCCCGCTGCTGTCATTG
	BYSL	ENSG00000112578_119400.2	GCCAGGATCTGATCGGCC
	BYSL	ENSG00000112578_119401.3	GCAGTGGAAAACTGCCCA
	BYSL	ENSG00000112578_119402.4	GCGGAGGAAGAGTATGTG
	BYSL	ENSG00000112578_119403.5	GTGCTTGCTGCAAAATCCGT
	BYSL	ENSG00000112578_119404.6	GGATGGATCAGATGACG
	BYSL	ENSG00000112578_119405.7	GTACACTTCTAGGACCCG
	BYSL	ENSG00000112578_119406.8	GCCGCGGGAACGCACCACG
	BYSL	ENSG00000112578_119407.9	GCTGACTGAGAAGCAGACAG
	BYSL	ENSG00000112578_119408.10	GTTCATGAACATCTCTA
	C19orf53	ENSG00000104979_157986.1	GAATCGGGGCCCAAGAAA
	C19orf53	ENSG00000104979_157987.2	GCAGGGGCAGCGCAAGTTTC
	C19orf53	ENSG00000104979_157988.3	GTGTTATCGCTCCCAAGA
	C19orf53	ENSG00000104979_157989.4	GCTGCCGTCTTACTCTTTGC
	C19orf53	ENSG00000104979_157990.5	GAAGAAGATCGAACATGACG
	C19orf53	ENSG00000104979_157991.6	GGAGCCCGGGGCGCAGAGA
	C19orf53	ENSG00000104979_157992.7	GCTGCCCCTTTCTTCTTGGC
	C19orf53	ENSG00000104979_157993.8	GCAGCCTGCCCAAGAAGC
	C19orf53	ENSG00000104979_157994.9	GCCTCTGAAAAGAATCG
	C19orf53	ENSG00000104979_157995.10	GCACGACGCGCGCCTTCT
	C1orf35	ENSG00000143793_63523.1	GTTCGGCTCCAGTCGTGG
	C1orf35	ENSG00000143793_63524.2	GCAACTCGCTGATGGCGC
	C1orf35	ENSG00000143793_63525.3	GCAGGACCAGTTCAACTGGG
	C1orf35	ENSG00000143793_63526.4	GCCAGTTCCTCCTCGCGGCT
	C1orf35	ENSG00000143793_63527.5	GCGTGGCGATGTCCCGAG
	C1orf35	ENSG00000143793_63528.6	GGGCGTGGACCGGCTGCT
	C1orf35	ENSG00000143793_63529.7	GCAGCCCACGGGCCTGAGCA
	C1orf35	ENSG00000143793_63530.8	GCGGAGGTCTGCAAGCGGGA
	C1orf35	ENSG00000143793_63531.9	GTCTGATCCTCCGCCCG
	C1orf35	ENSG00000143793_63532.10	GGGCCCGCCGCTCTCTACG
	CBFA2T3	ENSG00000129993_56916.1	GCTGGGGGGTGTGGACCG
	CBFA2T3	ENSG00000129993_56917.2	GAAGCCGTTGGGTGTGCA
	CBFA2T3	ENSG00000129993_56918.3	GCGTGTGGCCCCCTGGGATG
	CBFA2T3	ENSG00000129993_56919.4	GGTGCTGTGTGGACAAGG
	CBFA2T3	ENSG00000129993_56920.5	GTGTGTGGCGTGAAGGAGGG
	CBFA2T3	ENSG00000129993_56921.6	GCCCTTCCTGGGACCCCG
	CBFA2T3	ENSG00000129993_56922.7	GGCTTCAAGACTGAGGGACA
	CBFA2T3	ENSG00000129993_56923.8	GGTGGATCCCGAGGCTGAAC
	CBFA2T3	ENSG00000129993_56924.9	GCACGCGCTCCCCAATCTCT
	CBFA2T3	ENSG00000129993_56925.10	GTCCCAGACGCACCCTGTGC
	CBX4	ENSG00000141582_118446.1	GGAAGGCGATCAGCAGCCTG
	CBX4	ENSG00000141582_118447.2	GACGTGCTCGCCAACAGC
	CBX4	ENSG00000141582_118448.3	GATGGGATATCGGAAGAG
	CBX4	ENSG00000141582_118449.4	GGAGAGCATCGAGAAGAAG
	CBX4	ENSG00000141582_118450.5	GAGTGGAGTATCTGGTGAAA
	CBX4	ENSG00000141582_118451.6	GGAGGCCGGTCAGGACAT
	CBX4	ENSG00000141582_118452.7	GCTGGATTTGGGCGCGCA
	CBX4	ENSG00000141582_118453.8	GCCCGACAAGTGGGCGCA
	CBX4	ENSG00000141582_118454.9	GGCATCATTCCGTTGGGG
	CBX4	ENSG00000141582_118455.10	GAGGCTGTGACGGGCAAC
	CCDC59	ENSG00000133773_182802.1	GGTGGTATTGAGGCGCG
	CCDC59	ENSG00000133773_182803.2	GGTGAGGCGGTCCGCGAAG
	CCDC59	ENSG00000133773_182804.3	GAAGGCTCAAACGTCAC
	CCDC59	ENSG00000133773_182805.4	GCTGAAGAGGAAAGACAT
	CCDC59	ENSG00000133773_182806.5	GTTCTTCAAGCAACGGC
	CCDC59	ENSG00000133773_182807.6	GTTACAAGAAATTGCTA
	CCDC59	ENSG00000133773_182808.7	GAGGCGGTCCGCGAAGTGG
	CCDC59	ENSG00000133773_182809.8	GGTCCGCGAAGTGGCGGCC
	CCDC59	ENSG00000133773_182810.9	GGTATTGAGGCGCGTGGTGA
	CCDC59	ENSG00000133773_182811.10	GTTTCTTAGCAGCACGTT
	CCND3	ENSG00000112576_119311.1	GCAAGACAGGTAGCGATCC
	CCND3	ENSG00000112576_119312.2	GGGCGTGGTCTCGCGCAGCT
	CCND3	ENSG00000112576_119313.3	GGAGCTGCTGTGTTGCGA
	CCND3	ENSG00000112576_119314.4	GGTCCCACTTGAGCTTCCCT
	CCND3	ENSG00000112576_119315.5	GCCCGTGGCGATCATGGA
	CCND3	ENSG00000112576_119316.6	GCCGGTGCAGAATGAAGGCC
	CCND3	ENSG00000112576_119317.7	GCCCCGTGACCGACAGGCCT
	CCND3	ENSG00000112576_119318.8	GCACGCACTGGAAGTAGG
	CCND3	ENSG00000112576_119319.9	GTAGCACAGAGGGCCAAAA
	CCND3	ENSG00000112576_119320.10	GCGCTCCTCCAGGCGGAGC
	CCNE2	ENSG00000175305_187825.1	GGATTCCGTCTGGCTGGGCT
	CCNE2	ENSG00000175305_187826.2	GATGTCAAAAAAAGAAGAG
	CCNE2	ENSG00000175305_187827.3	GGCCACCTGTATTATCTG
	CCNE2	ENSG00000175305_187828.4	GGCTAAACATGTTAAAAA
	CCNE2	ENSG00000175305_187829.5	GTGACGTAAGCAAACTCT
	CCNE2	ENSG00000175305_187830.6	GGTGTTTCAATGATAATGCA
	CCNE2	ENSG00000175305_187831.7	GAGGTCCATACTTCTAGAC
	CCNE2	ENSG00000175305_187832.8	GTGAAGTATACACACTTCAT
	CCNE2	ENSG00000175305_187833.9	GTCCTGTAACAATCATCTCC
	CCNE2	ENSG00000175305_187834.10	GCAGTCAGTATTCTGTAC
	CCNT1	ENSG00000129315_84878.1	GGAAGAACAACAACAAACGG
	CCNT1	ENSG00000129315_84879.2	GGGTCCACGCCAAAACGAC
	CCNT1	ENSG00000129315_84880.3	GTCCTTCACACAGTTCCC
	CCNT1	ENSG00000129315_84881.4	GAACTTTCTTATCGCCAGC
	CCNT1	ENSG00000129315_84882.5	GTTTCTAGCAGCTAAAGTGG
	CCNT1	ENSG00000129315_84883.6	GTATCAGGAAGGGATTCCTG
	CCNT1	ENSG00000129315_84884.7	GCACAGACTTCTTACTTCA
	CCNT1	ENSG00000129315_84885.8	GGGAAGGCACTGCACTTG
	CCNT1	ENSG00000129315_84886.9	GGCTAAATGTGGTCAAATGC
	CCNT1	ENSG00000129315_84887.10	GGCCTGTGTCTGCATTCACC
	CD164	ENSG00000135535_34194.1	GGGTCGTGTTCTTGTCCG
	CD164	ENSG00000135535_34195.2	GGCTCTCCCGCTCACTGCTT
	CD164	ENSG00000135535_34196.3	GCAGCTGTTTCGACCTTCAC
	CD164	ENSG00000135535_34197.4	GTTAGTGATTGTCAAGTG
	CD164	ENSG00000135535_34198.5	GTGCCGGAGTGGTGACCAGC
	CD164	ENSG00000135535_34199.6	GTTAATACTACCTGCTTT
	CD164	ENSG00000135535_34200.7	GTACCCATGTATGTACC
	CD164	ENSG00000135535_34201.8	GACTTTCGCACAGGTTGTG
	CD164	ENSG00000135535_34202.9	GTAGAATTGGCTGTTGGCAC
	CD164	ENSG00000135535_34203.10	GAAGGGGAGGGCTGAACTGT
	CD226	ENSG00000150637_131819.1	GGATTATCCTACTTTACTTT
	CD226	ENSG00000150637_131820.2	GGTGGAGTGGTTCAAGAT
	CD226	ENSG00000150637_131821.3	GTAAACCCTCTCAGCATA
	CD226	ENSG00000150637_131822.4	GAATGTGTGTATCCATCAAT
	CD226	ENSG00000150637_131823.5	GTCACAGTCTCAGACTCG
	CD226	ENSG00000150637_131824.6	GAGACATGTTCTCGGCAAA
	CD226	ENSG00000150637_131825.7	GTAGGGCTGAAAATGGCTA
	CD226	ENSG00000150637_131826.8	GAGGTCGATCTGACGGGGC
	CD226	ENSG00000150637_131827.9	GGCCTGTGCAGGCAGTGAGG
	CD226	ENSG00000150637_131828.10	GCCACAAAGAGGGTATAT
	CDK9	ENSG00000136807_155186.1	GCTCGCCAAGATCGGCCA
	CDK9	ENSG00000136807_155187.2	GGCCGGTCTTGCGGTGCC
	CDK9	ENSG00000136807_155188.3	GGATCTTGATCTCCCGCA
	CDK9	ENSG00000136807_155189.4	GGCAAAGCAGTACGACTCGG
	CDK9	ENSG00000136807_155190.5	GCCGCCGCCACTACTAG
	CDK9	ENSG00000136807_155191.6	GTAGTTCCCGAGAGGCCA
	CDK9	ENSG00000136807_155192.7	GGTGCTGATGGAAAACGAGA
	CDK9	ENSG00000136807_155193.8	GCACTCCAGGCCCCTCCG
	CDK9	ENSG00000136807_155194.9	GCAAGGGTAGTATATACC
	CDK9	ENSG00000136807_155195.10	GCTTCTAAAACACGAGAATG
	CEBPB	ENSG00000172216_69195.1	GGATTTAAAGGCAGGCGG
	CEBPB	ENSG00000172216_69196.2	GGTACGGGCTGAAGTCGA
	CEBPB	ENSG00000172216_69197.3	GGGGAGACATGCTGGGTCCC
	CEBPB	ENSG00000172216_69198.4	GCCGATGCTGCCCAGCTCGC
	CEBPB	ENSG00000172216_69199.5	GGCTCACGTAGCCGTACT
	CEBPB	ENSG00000172216_69200.6	GGTGTCCGTGGCCGTGGC
	CEBPB	ENSG00000172216_69201.7	GTCGTGGTGCTGCCCGGAGG
	CEBPB	ENSG00000172216_69202.8	GTAGTCGTCGGAGAAGAGGT
	CEBPB	ENSG00000172216_69203.9	GAGCCCGCGGACTGCAAG
	CEBPB	ENSG00000172216_69204.10	GTGCAGGGGCGCGAAGCAGC
	CHCHD10	ENSG00000250479_89565.1	GATGGCGACCACGGCCGC
	CHCHD10	ENSG00000250479_89566.2	GACCGGAGCCTTCAGCGG
	CHCHD10	ENSG00000250479_89567.3	GCCTGATCTCGTAGGCGCA
	CHCHD10	ENSG00000250479_89568.4	GCTGGACAGCAGGCTGGGA
	CHCHD10	ENSG00000250479_89569.5	GTGTGAGGGCTTCAGCG
	CHCHD10	ENSG00000250479_89570.6	GCCTGGGGGTACAGTGCAAG
	CHCHD10	ENSG00000250479_89571.7	GCCGGGGCTCATGGCTCAGA
	CHCHD10	ENSG00000250479_89572.8	GCCATCTGAGCCATGAGCCC
	CHCHD10	ENSG00000250479_89573.9	GTAGTACTTGCACTGCTTCA
	CHCHD10	ENSG00000250479_89574.10	GGAACTGCCTGATCTCGT
	CHD6	ENSG00000124177_52189.1	GACAGAGGCATCAGACATTG
	CHD6	ENSG00000124177_52190.2	GTCCTCCATCCCATTAT
	CHD6	ENSG00000124177_52191.3	GATCTTCTGTGCGATGCG
	CHD6	ENSG00000124177_52192.4	GAACAGCTCCAAGTCGAA
	CHD6	ENSG00000124177_52193.5	GCAGTATACAGGTCCTTCTG
	CHD6	ENSG00000124177_52194.6	GTGCTCCTTGGCCTTCTT
	CHD6	ENSG00000124177_52195.7	GCTGCACCCTCTTGGTCTCC
	CHD6	ENSG00000124177_52196.8	GGCCCATTTACAATGTAAGT
	CHD6	ENSG00000124177_52197.9	GTAGAAGTTGATCGCATCT
	CHD6	ENSG00000124177_52198.10	GTAAAAATGTGCTTCATCT
	CHST11	ENSG00000171310_163120.1	GCAGATGTCCACACCAAA
	CHST11	ENSG00000171310_163121.2	GCGCTGCTGGAAGTGATG
	CHST11	ENSG00000171310_163122.3	GAATCTGCCGGATGGTGC
	CHST11	ENSG00000171310_163123.4	GCTTGGGATCCTTTATCC
	CHST11	ENSG00000171310_163124.5	GGGTTGTAGAGTTCCTGC
	CHST11	ENSG00000171310_163125.6	GGTCCCGCCGCATCTGGTGC
	CHST11	ENSG00000171310_163126.7	GGCTTGTGGCGCTGTTGGCT
	CHST11	ENSG00000171310_163127.8	GCGACCCCATGGAGATCC
	CHST11	ENSG00000171310_163128.9	GGGATGCTGTACTGGTTC
	CHST11	ENSG00000171310_163129.10	GAAGCACTTGGTGGTGGATG
	CSNK1G2	ENSG00000133275_127840.1	GCCGGAGCAGCCACGGCATC
	CSNK1G2	ENSG00000133275_127841.2	GGCCGGAGAATGTCCAAGGC
	CSNK1G2	ENSG00000133275_127842.3	GGCGTTGTACTTCCCGCA
	CSNK1G2	ENSG00000133275_127843.4	GGTCGCACAGGTCGAAC
	CSNK1G2	ENSG00000133275_127844.5	GCGGGGCCCGGGACTTGAT
	CSNK1G2	ENSG00000133275_127845.6	GGACCTTCACGCTCAAGA
	CSNK1G2	ENSG00000133275_127846.7	GTCCCTCAGGTCTACTACTT
	CSNK1G2	ENSG00000133275_127847.8	GGCTATCAAATTGGTGAGT
	CSNK1G2	ENSG00000133275_127848.9	GGGGTCGATGTACTCCT
	CSNK1G2	ENSG00000133275_127849.10	GTCCCGGTAGATTAGGCTCT
	CTB_133G6.1	ENSG00000263264_107684.1	GGTTCTTCACCGGTGGGG
	CTB_133G6.1	ENSG00000263264_107685.2	GGGTCCCAAGACCTGTCA
	CTB_133G6.1	ENSG00000263264_107686.3	GAGGACCTCAGCCTGGATTT
	CTB_133G6.1	ENSG00000263264_107687.4	GCAGATACTCGCTGCCCTGA
	CTB_133G6.1	ENSG00000263264_107688.5	GGCTGTGGGAAGGGGCCCCA
	CTB_133G6.1	ENSG00000263264_107689.6	GCCTCGATGCCTCAGCTG
	CTB_133G6.1	ENSG00000263264_107690.7	GGCTGGCCAGTGTTCGG
	CTB_133G6.1	ENSG00000263264_107691.8	GGAAATCTCTCCGGGTT
	CTB_133G6.1	ENSG00000263264_107692.9	GGACTCAAGGGTGTCTCTCT
	CTB_133G6.1	ENSG00000263264_107693.10	GTGACAGCCCCAAGAAAAGA
	CTCF	ENSG00000102974_125332.1	GCCGAACCAATTCTCCAC
	CTCF	ENSG00000102974_125333.2	GCACATGGAACACTTGAA
	CTCF	ENSG00000102974_125334.3	GCACAAACTGCACTGAAA
	CTCF	ENSG00000102974_125335.4	GTCACATTCGCTCTCATAC
	CTCF	ENSG00000102974_125336.5	GCTTGTATGTGTCCCTGC
	CTCF	ENSG00000102974_125337.6	GCATTCCTATATTGAGCA
	CTCF	ENSG00000102974_125338.7	GCTCGGTTTACCCAAAG
	CTCF	ENSG00000102974_125340.9	GGCTATGACTGTGTCACAGT
	CTCF	ENSG00000102974_125341.10	GCCGCAGGGACGAAGTTG
	CTCF	sgCTCF_1	GGGCTATGACTGTGTCACAG
	DDIT3	ENSG00000175197_88767.1	GCTGGACAGTGTCCCGA
	DDIT3	ENSG00000175197_88768.2	GGTATGAGGACCTGCAAG
	DDIT3	ENSG00000175197_88769.3	GGTACCTATGTTTCACCTCC
	DDIT3	ENSG00000175197_88770.4	GCAGGATAATGGGGAGTGGC
	DDIT3	ENSG00000175197_88771.5	GAGGTGCTTGTGACCTCTGC
	DDIT3	ENSG00000175197_88772.6	GAGCCAGGGAGCTCTGAC
	DDIT3	ENSG00000175197_88773.7	GACCCTGCTTCTCTGGCT
	DDIT3	ENSG00000175197_88774.8	GAGTGGTCATTCCCCAGCCC
	DDIT3	ENSG00000175197_88775.9	GAGCTCTGATTGACCGAA
	DDIT3	ENSG00000175197_88776.10	GACAGTGTCCCGAAGGAGAA
	DDX52	ENSG00000141141_179565.1	GTCCACGATCTCTTTCGC
	DDX52	ENSG00000141141_179567.3	GATTCTTCGGAGGTGCTTCA
	DDX52	ENSG00000141141_179568.4	GGAAACAAGAAGTCTGTCCC
	DDX52	ENSG00000141141_179569.5	GGTCAGGAAGATCGGTTCCT
	DDX52	ENSG00000141141_179570.6	GAAACAACCCGCAAATAA
	DDX52	ENSG00000141141_179571.7	GGATTGGCGTAGGCATT
	DDX52	ENSG00000141141_179572.8	GAGAAAGTAAACTAACTTC
	DDX52	ENSG00000141141_179573.9	GTGTTGGTGATATAATCA
	DDX52	ENSG00000141141_179574.10	GAAGGTGCTACTATACAG
	DDX52	sgDDX52_1	AAGACAACTCACCTATCCTG
	DDX54	ENSG00000123064_107304.1	GGGCGTCATCTTCCGCC
	DDX54	ENSG00000123064_107305.2	GAGCTACCCGGTGTTCAA
	DDX54	ENSG00000123064_107306.3	GCACCTCGGATGTGGAGC
	DDX54	ENSG00000123064_107307.4	GCCATGGCAGCTCGCGACCG
	DDX54	ENSG00000123064_107308.5	GTCCTCCGAGTCGCTGCCGC
	DDX54	ENSG00000123064_107309.6	GCTCTCGGGTCGGCGAG
	DDX54	ENSG00000123064_107310.7	GCCATCCAAGATCACCGGGA
	DDX54	ENSG00000123064_107311.8	GCCGCTCGAACATTGGGAGG
	DDX54	ENSG00000123064_107312.9	GGTGCCAACACCCATCCAG
	DDX54	ENSG00000123064_107313.10	GCAGACCCTGAAGTTCACTA
	DGCR14	ENSG00000100056_182912.1	GGACGACGCTGATGCGCC
	DGCR14	ENSG00000100056_182913.2	GCCTCGCGCTTCCTCGG
	DGCR14	ENSG00000100056_182914.3	GGGCTGCGACGAGCAAGCAG
	DGCR14	ENSG00000100056_182915.4	GCCTCCAGACGGTCATCCAA
	DGCR14	ENSG00000100056_182916.5	GCCTGGAGCTTCTCCACATC
	DGCR14	ENSG00000100056_182917.6	GAAGGAGTACCTGGAAGCCG
	DGCR14	ENSG00000100056_182918.7	GCCAGATTGCCATCAAGTT
	DGCR14	ENSG00000100056_182919.8	GCCTGGTAGAGCCAAGCG
	DGCR14	ENSG00000100056_182920.9	GAAACCCCTGAGGTGCATGC
	DGCR14	ENSG00000100056_182921.10	GAGCCGCTACACGAGTG
	DIEXF	ENSG00000117597_131629.1	GGGAAGCTGCTTTGCGGG
	DIEXF	ENSG00000117597_131630.2	GTTAGGGTGTTGAGTAGC
	DIEXF	ENSG00000117597_131631.3	GAAACATCTTCGAGATTT
	DIEXF	ENSG00000117597_131632.4	GTTGGGTGGTCTCTCCTC
	DIEXF	ENSG00000117597_131633.5	GCTCTTCATCAGCCTCCTCG
	DIEXF	ENSG00000117597_131634.6	GGGCTTGAGGACCATCAT
	DIEXF	ENSG00000117597_131635.7	GAGCAACAAAAAGAGGTTTC
	DIEXF	ENSG00000117597_131636.8	GGATTATGAAGCCGTATTTG
	DIEXF	ENSG00000117597_131637.9	GCAACAGCAGCCTTAGTG
	DIEXF	ENSG00000117597_131638.10	GTAAAACGGGGCATAGAGT
	DIMT1	ENSG00000086189_142853.1	GGTCAAGTCGGGGGCCAT
	DIMT1	ENSG00000086189_142854.2	GACTCATGTTCAACACG
	DIMT1	ENSG00000086189_142855.3	GACCAACTGATGTAGTGC
	DIMT1	ENSG00000086189_142856.4	GCTTGTGAACTTGACCCA
	DIMT1	ENSG00000086189_142857.5	GCCGGGAGCTGAAGAGCGC
	DIMT1	ENSG00000086189_142858.6	GACTGTAAAGTTGTTAGAAA
	DIMT1	ENSG00000086189_142859.7	GAACTTCACAAAAGAGTTCA
	DIMT1	ENSG00000086189_142860.8	GGCCAGCAAACTTCAAGTAC
	DIMT1	ENSG00000086189_142861.9	GCCATTCTTTGATACTTGTG
	DIMT1	ENSG00000086189_142862.10	GAGAATTTGCCCTCCGAC
	DNAJB5	ENSG00000137094_65372.1	GAGATCAAGAAAGCCTAC
	DNAJB5	ENSG00000137094_65373.2	GATTCTTGGGATCCCATCGG
	DNAJB5	ENSG00000137094_65374.3	GGGTTCTTTATTCTTGTC
	DNAJB5	ENSG00000137094_65375.4	GTATGACCAGTATGGGG
	DNAJB5	ENSG00000137094_65376.5	GACCGGCGGTGGCACATC
	DNAJB5	ENSG00000137094_65377.6	GGGGTCACTTAGCACATCAT
	DNAJB5	ENSG00000137094_65378.7	GGCGCTTTCGGCCGTTT
	DNAJB5	ENSG00000137094_65379.8	GCCAGCAGCCGCTCCACT
	DNAJB5	ENSG00000137094_65380.9	GGCCGCCGATAGCGGGAC
	DNAJB5	ENSG00000137094_65381.10	GCCACCAAAGAAGGAGGCAA
	DNAJB6	ENSG00000105993_125452.1	GCATGCGCTCCTCAGCGA
	DNAJB6	ENSG00000105993_125453.2	GTCTCAGCAGCGAGGCAGGC
	DNAJB6	ENSG00000105993_125454.3	GGGCGAGCAGGACCGACCTC
	DNAJB6	ENSG00000105993_125455.4	GAAGAAGAAGTCGACCAA
	DNAJB6	ENSG00000105993_125456.5	GCTGGGCTGGCAGGGCGTTC
	DNAJB6	ENSG00000105993_125457.6	GAAGTCCTGTGTTCTGAT
	DNAJB6	ENSG00000105993_125458.7	GCATGCGCTCCTCAGCG
	DNAJB6	ENSG00000105993_125459.8	GCAGAGACATGCCTCACCCG
	DNAJB6	ENSG00000105993_125460.9	GGAGGCATATGAAGTGCTGT
	DNAJB6	ENSG00000105993_125461.10	GAAGAAGCAGAAGCAGAGAG
	DNAJC7	ENSG00000168259_118606.1	GCAGCCACCTTGATGATGCT
	DNAJC7	ENSG00000168259_118607.2	GAGATGCACAACAGTCAGTG
	DNAJC7	ENSG00000168259_118608.3	GGGCAAGTGCCACCTCTCTC
	DNAJC7	ENSG00000168259_118609.4	GAAGCTGCGACATGCTGCCA
	DNAJC7	ENSG00000168259_118610.5	GGCTGCCGCGGAGTGCGATG
	DNAJC7	ENSG00000168259_118611.6	GCAGAGACTTTCAAGGAACA
	DNAJC7	ENSG00000168259_118612.7	GCTTCATTGTAATCTTTCT
	DNAJC7	ENSG00000168259_118613.8	GGGGCAAATTCTAGGGCA
	DNAJC7	ENSG00000168259_118614.9	GAATGCTAATGCAGTCA
	DNAJC7	ENSG00000168259_118615.10	GGGAATAAAGCATTTAAGGA
	DNHD1	ENSG00000179532_23689.1	GGCACTCCATATGTGTCT
	DNHD1	ENSG00000179532_23690.2	GTGTCAATGGTCGCAGCC
	DNHD1	ENSG00000179532_23691.3	GTCCGCTGCCAGTGCCAA
	DNHD1	ENSG00000179532_23692.4	GTCATCACCTGGCTATCC
	DNHD1	ENSG00000179532_23693.5	GCAGACGGCTCTAGCCG
	DNHD1	ENSG00000179532_23694.6	GGGATTCACCTTGTCGGG
	DNHD1	ENSG00000179532_23695.7	GTCTAACAAAGAGCTGTC
	DNHD1	ENSG00000179532_23696.8	GCCACACAGCCTCTTCTA
	DNHD1	ENSG00000179532_23697.9	GTACCCTCTGAAGGTATA
	DNHD1	ENSG00000179532_23698.10	GTACATGCAAGATCCCAA
	DNTTIP1	ENSG00000101457_4772.1	GGATCTCCTCGTTGATGC
	DNTTIP1	ENSG00000101457_4773.2	GTTGTCATCTGTGAGCGG
	DNTTIP1	ENSG00000101457_4774.3	GCACCGGCAGGTGCAGCGGA
	DNTTIP1	ENSG00000101457_4775.4	GACAGCTCGGAGGAGATCCA
	DNTTIP1	ENSG00000101457_4776.5	GGAAGGGGGCTTCCTCGA
	DNTTIP1	ENSG00000101457_4777.6	GAGGGGCGGCTTGGAGCTGG
	DNTTIP1	ENSG00000101457_4778.7	GCTTGACAGGATGTGTCC
	DNTTIP1	ENSG00000101457_4779.8	GCGAGACAATGTTGGGGAGG
	DNTTIP1	ENSG00000101457_4780.9	GGAAGCTCATGGGTCAATCT
	DNTTIP1	ENSG00000101457_4781.10	GCTAGGTCCCCGCGGCTGCT
	E2F8	ENSG00000129173_158186.1	GGCTCTCAGGGAGAGCCG
	E2F8	ENSG00000129173_158187.2	GCCAACACGATATTTGCTG
	E2F8	ENSG00000129173_158188.3	GATCTCTGTTGCGGATCTCA
	E2F8	ENSG00000129173_158189.4	GGTTTGTTTGACAACAGAAG
	E2F8	ENSG00000129173_158190.5	GTATACAGTCTTTGGCCTC
	E2F8	ENSG00000129173_158191.6	GTCGAAAAGAGAAAAGTTT
	E2F8	ENSG00000129173_158192.7	GCAGGGTTGGGATAATT
	E2F8	ENSG00000129173_158193.8	GCCTTGACGAAGTGGCAG
	E2F8	ENSG00000129173_158194.9	GCCCGAAATTCCACTCCA
	E2F8	ENSG00000129173_158195.10	GTCCTAGAGAGTTTACATA
	ECT2	ENSG00000114346_35405.1	GCTAGTCCTCCCAGTAG
	ECT2	ENSG00000114346_35406.2	GTGATATTGGTTCAAGAAGC
	ECT2	ENSG00000114346_35407.3	GTAACTTTAGAATCAAAAA
	ECT2	ENSG00000114346_35408.4	GAAAATGTATTTGTAGTCA
	ECT2	ENSG00000114346_35409.5	GTCTTTAATGACCTCTACA
	ECT2	ENSG00000114346_35410.6	GAACAATTTAATACAACTGG
	ECT2	ENSG00000114346_35411.7	GGTGGCAAATTGTACACA
	ECT2	ENSG00000114346_35412.8	GAGTCAGTGGAAGAATTTGA
	ECT2	ENSG00000114346_35413.9	GTGACATTGGTCCATCACAT
	ECT2	ENSG00000114346_35414.10	GTTTGCGATTGCTGTTAG
	ELMSAN1	ENSG00000156030_170281.1	GCGGAAGCGTTGCCTCTT
	ELMSAN1	ENSG00000156030_170282.2	GGGCACGAGGGTCCAGGA
	ELMSAN1	ENSG00000156030_170283.3	GTTCCACAGGCTGAGAGG
	ELMSAN1	ENSG00000156030_170284.4	GCGAGGGTTGCTGCGGCA
	ELMSAN1	ENSG00000156030_170285.5	GTGGTATATGGGCCTGAG
	ELMSAN1	ENSG00000156030_170286.6	GTGCTCGCTTGGTGGCTA
	ELMSAN1	ENSG00000156030_170287.7	GGCCTCAACTACCAAGTG
	ELMSAN1	ENSG00000156030_170288.8	GTCATCGTCACCCGCAGG
	ELMSAN1	ENSG00000156030_170289.9	GCCTGGGCTGCCTCAGTT
	ELMSAN1	ENSG00000156030_170290.10	GTCTGTGCCTGTGCGAACTG
	EME1	ENSG00000154920_52780.1	GGAACCATCTTCAACAAAG
	EME1	ENSG00000154920_52781.2	GAAGTCATCACCCTCAC
	EME1	ENSG00000154920_52782.3	GAAAATAACTCTGGTGCTGG
	EME1	ENSG00000154920_52783.4	GTTTCAGCTATTTCTGGGAC
	EME1	ENSG00000154920_52784.5	GGGAAGAGAAGATTGTAG
	EME1	ENSG00000154920_52785.6	GCTGTGTGATTGAGGCGC
	EME1	ENSG00000154920_52786.7	GGACCTTCTGACTCGGCT
	EME1	ENSG00000154920_52787.8	GTGCCTTGCAGTGTCACT
	EME1	ENSG00000154920_52788.9	GACAGCATGGATCTAAGATC
	EME1	ENSG00000154920_52789.10	GAAGGTGGGGGCCAGCTCCT
	EMG1	ENSG00000126749_58946.1	GTTTCCTGCCCCTAGTCG
	EMG1	ENSG00000126749_58947.2	GAATCCATCACTGGGCG
	EMG1	ENSG00000126749_58948.3	GCCTCGTGAACGAAGCGGTG
	EMG1	ENSG00000126749_58949.4	GGTGCTGGAAGGGGCCAGTC
	EMG1	ENSG00000126749_58950.5	GTCTATATTGTTGAAGAA
	EMG1	ENSG00000126749_58951.6	GCAAGCCAGCTCGGTTCA
	EMG1	ENSG00000126749_58952.7	GTTCTGGGAATTCGGGTCTG
	EMG1	ENSG00000126749_58953.8	GGAAAGTGATCTGATAC
	EMG1	ENSG00000126749_58954.9	GCACATCACTGACAACC
	EMG1	ENSG00000126749_58955.10	GTGGTAGGGGCCTTTGCCCA
	ENDOD1	ENSG00000149218_82746.1	GCTGGAAGGCCGGCTCGT
	ENDOD1	ENSG00000149218_82747.2	GATCTGTCAGCGCGCGGA
	ENDOD1	ENSG00000149218_82748.3	GCGGAGTACACGGGGATG
	ENDOD1	ENSG00000149218_82749.4	GGCAGCCTCTTCGCCCTGGC
	ENDOD1	ENSG00000149218_82750.5	GTGACAAGTTCTTCTACGCC
	ENDOD1	ENSG00000149218_82751.6	GGAAGGACTGAGTCATTG
	ENDOD1	ENSG00000149218_82752.7	GCTTCCCAGGCTGTTCACAG
	ENDOD1	ENSG00000149218_82753.8	GAGAGTAAATGTGGCCACC
	ENDOD1	ENSG00000149218_82754.9	GCCAGCCAAACAAACTCA
	ENDOD1	ENSG00000149218_82755.10	GCCTCCTCAAGGTTGCTGTT
	ERICH1	ENSG00000104714_135557.1	GTGAGGAAGATCCGACAC
	ERICH1	ENSG00000104714_135558.2	GTTTCATGTACCAGCCCG
	ERICH1	ENSG00000104714_135559.3	GATGGTGCGGACGCTAGCG
	ERICH1	ENSG00000104714_135560.4	GACACGGGCCAGGCAGGAAG
	ERICH1	ENSG00000104714_135561.5	GCCAAAGAGAAGAAGAATT
	ERICH1	ENSG00000104714_135562.6	GTTCTATAAGAACATTATT
	ERICH1	ENSG00000104714_135563.7	GCGGTCCAGCAGCTCCTCAG
	ERICH1	ENSG00000104714_135564.8	GAGACCCCGACTGCCCGA
	ERICH1	ENSG00000104714_135565.9	GAAACAGCAGAGTCTGTTAC
	ERICH1	ENSG00000104714_135566.10	GTACAGGATGGACACGTCTG
	ESCO1	ENSG00000141446_182732.1	GGCTACAACAATTAACAG
	ESCO1	ENSG00000141446_182733.2	GAATCTAGCAAAAAAATC
	ESCO1	ENSG00000141446_182734.3	GAGTACAAGGTCATCAA
	ESCO1	ENSG00000141446_182735.4	GAATTCAGAAACAGAAATTC
	ESCO1	ENSG00000141446_182736.5	GCAAATGAACAGCTTAAC
	ESCO1	ENSG00000141446_182737.6	GAGAATACTATGCTGTTG
	ESCO1	ENSG00000141446_182738.7	GCACTTATAAACTGGTTG
	ESCO1	ENSG00000141446_182739.8	GTCAAGCAAAAATTGATAC
	ESCO1	ENSG00000141446_182740.9	GCCTAAGTGTAATTCCCATT
	ESCO1	ENSG00000141446_182741.10	GCAGTTTCTTGTAATGTTTG
	ESRRA	ENSG00000173153_195051.1	GGCTCGGTCTCTGTCTCCG
	ESRRA	ENSG00000173153_195052.2	GCGAGTGGGAGCTGGACC
	ESRRA	ENSG00000173153_195053.3	GACCAGGCAGAGGCGCTT
	ESRRA	ENSG00000173153_195054.4	GGCTCTGCCTTGATGTAGAG
	ESRRA	ENSG00000173153_195055.5	GCCACACCATAGTGGTAGC
	ESRRA	ENSG00000173153_195056.6	GGCAGTCGCTGGAGGCCCC
	ESRRA	ENSG00000173153_195057.7	GACCCCGCAGGCCCTGAT
	ESRRA	sgESRRA_1	GGCGGCAGAAGTACAAGCGG
	ESRRA	sgESRRA_10	GACAGAGACCGAGCCTCCTG
	ESRRA	sgESRRA_2	GTACAAGCGGCGGCCGGAGG
	ETS1	ENSG00000134954_124504.1	GACGGAAAAAGTCGATC
	ETS1	ENSG00000134954_124505.2	GACATCATTTCTTTGCTGCT
	ETS1	ENSG00000134954_124506.3	GAGAGTCGGCTTGAGATCGA
	ETS1	ENSG00000134954_124507.4	GAAACCCATGTTCGGGAC
	ETS1	ENSG00000134954_124508.5	GACTCCATTAACTTGATA
	ETS1	ENSG00000134954_124509.6	GTGAATGAATTCAGCCTGAA
	ETS1	ENSG00000134954_124510.7	GAGGTATAGCGGGATTC
	ETS1	ENSG00000134954_124511.8	GCATTAAAAGCTACTTTCAG
	ETS1	ENSG00000134954_124512.9	GTCTTTACCCAGGGCGCAGA
	ETS1	ENSG00000134954_124513.10	GCTGGCCCCAGACTTTGTTG
	ETV3	ENSG00000117036_140082.1	GAAAGCCGGCTGTAGCATCG
	ETV3	ENSG00000117036_140083.2	GGTATCAGTTTCCTGAC
	ETV3	ENSG00000117036_140084.3	GGATCCTTCATAAAACAAAA
	ETV3	ENSG00000117036_140085.4	GACCGAATGTTGATGAAT
	ETV3	ENSG00000117036_140086.5	GTCCCGGCTGCACATCAT
	ETV3	ENSG00000117036_140087.6	GTACCATTACTGGACTCC
	ETV3	ENSG00000117036_140088.7	GAAGAGGCTGTTGGCACTGG
	ETV3	ENSG00000117036_140089.8	GGTTCCATTTCCCACCTC
	ETV3	ENSG00000117036_140090.9	GACTGAGCTTTCAGAGCTGG
	ETV3	ENSG00000117036_140091.10	GCATCGTGGAAAAGCCAGA
	EXOSC10	ENSG00000171824_77192.1	GGTCGCCGACAGGACCCT
	EXOSC10	ENSG00000171824_77193.2	GTCGGCGTCCGGGAAGCC
	EXOSC10	ENSG00000171824_77194.3	GGCGCCACCCAGTACCC
	EXOSC10	ENSG00000171824_77195.4	GCAAAATGCTTGGAAGCC
	EXOSC10	ENSG00000171824_77196.5	GTGGCAGTCACCAAGGCATC
	EXOSC10	ENSG00000171824_77197.6	GCAGAGTAATGCAGTACCAT
	EXOSC10	ENSG00000171824_77198.7	GATTCTTGTTTACACCTG
	EXOSC10	ENSG00000171824_77199.8	GAAGTAAAGTGACTGAGC
	EXOSC10	ENSG00000171824_77200.9	GATGCCAATGATGTAATTC
	EXOSC10	ENSG00000171824_77201.10	GGACGTCCCCCCTGCAC
	FAIM	ENSG00000158234_86701.1	GACAGATCTCGTAGCTGTTT
	FAIM	ENSG00000158234_86702.2	GAACATGGGACTACATC
	FAIM	ENSG00000158234_86703.3	GAGTGGATGTTCAAATTAGT
	FAIM	ENSG00000158234_86704.4	GTCTCAAGAAGTATATGG
	FAIM	ENSG00000158234_86705.5	GAATATACTCTGGAAATTAA
	FAIM	ENSG00000158234_86706.6	GTGTAATACCCAAGTAT
	FAIM	ENSG00000158234_86707.7	GATAGCGTCTATATTTA
	FAIM	ENSG00000158234_86708.8	GGTGCAATGGTAAAAAAT
	FAIM	ENSG00000158234_86709.9	GTGGGAGTGTCCTTATAA
	FAIM	ENSG00000158234_86710.10	GAAACTCACTTCAGTATC
	FAM117A	ENSG00000121104_193582.1	GCAAGACAGGGGACCCTGAG
	FAM117A	ENSG00000121104_193583.2	GCAGAGGCGGAGGTGCCTGG
	FAM117A	ENSG00000121104_193584.3	GGAAGGGCTCAACCAAGAGC
	FAM117A	ENSG00000121104_193585.4	GCAGTTGTTGCTTCAACT
	FAM117A	ENSG00000121104_193586.5	GGGGACCACGCAGTGCG
	FAM117A	ENSG00000121104_193587.6	GTCCTGGCAAGAGCTAGA
	FAM117A	ENSG00000121104_193588.7	GTACGCCGGACCTGAAG
	FAM117A	ENSG00000121104_193589.8	GGCCCCATCAGCATCTCG
	FAM117A	ENSG00000121104_193590.9	GCGCTTGTGTGCACAGGAAC
	FAM117A	ENSG00000121104_193591.10	GGCCACCGAGCATGGGACGC
	FAM195A	ENSG00000172366_118986.1	GCCCTCCACCTGCTGCTGCG
	FAM195A	ENSG00000172366_118987.2	GCTGCGCGACCAGCTTGCT
	FAM195A	ENSG00000172366_118988.3	GGCGAGCTCCTGAAATGC
	FAM195A	ENSG00000172366_118989.4	GCCCTTTGCGCAGCCGCC
	FAM195A	ENSG00000172366_118990.5	GAACACAAGCCTTGGCCC
	FAM195A	ENSG00000172366_118991.6	GGGTCCCCTCGAAGGATG
	FAM195A	ENSG00000172366_118992.7	GTGCAACAGCAGCTGGATGG
	FAM195A	ENSG00000172366_118993.8	GCGCTGCGCGACCAGCTTGC
	FAM195A	ENSG00000172366_118994.9	GCCAAGGCCTGTGCAGTACG
	FAM195A	ENSG00000172366_118995.10	GCTGCGCCCACCACTCGTCT
	FAM204A	ENSG00000165669_11681.1	GTGACGCTGAGTCAAACT
	FAM204A	ENSG00000165669_11682.2	GCACAACCTCAAGATTCAGA
	FAM204A	ENSG00000165669_11683.3	GATTTGACCCGCCTGTTAAA
	FAM204A	ENSG00000165669_11684.4	GGAAGATGAAGCTACGT
	FAM204A	ENSG00000165669_11685.5	GAGTAAGCTCTTTCCACT
	FAM204A	ENSG00000165669_11686.6	GCGTCACTTTCATTTAGGCC
	FAM204A	ENSG00000165669_11687.7	GAAGCTACGTTGGAGAACTC
	FAM204A	ENSG00000165669_11688.8	GAACTCTGGACTTAACTTAC
	FAM204A	ENSG00000165669_11689.9	GTGGAATATTGAGAAGGCTG
	FAM204A	ENSG00000165669_11690.10	GCACAACCTCAAGATTCAG
	FAM207A	ENSG00000160256_188415.1	GTTGCGCGCCCGAGTGCACC
	FAM207A	ENSG00000160256_188416.2	GAAAGGGGAGGCCGCCCC
	FAM207A	ENSG00000160256_188417.3	GAGGAGTGTCACTTCCGTC
	FAM207A	ENSG00000160256_188418.4	GGGCAGGGCATCCCTGAGA
	FAM207A	ENSG00000160256_188419.5	GTGAGGCAGGCTCGAGTGCA
	FAM207A	ENSG00000160256_188420.6	GAGTGCACCAGGCTGCCGTG
	FAM207A	ENSG00000160256_188421.7	GGCTGCCGTGAGGCCGAAAG
	FAM207A	ENSG00000160256_188422.8	GGCCTCCCCTTTCGGCCTCA
	FAM207A	ENSG00000160256_188423.9	GCTGTGTGCAGTGTCAAACC
	FAM207A	ENSG00000160256_188424.10	GGCCTACAGAGCCAGCCCCC
	FAR2	ENSG00000064763_21274.1	GTAAATGACTTTCAGGTC
	FAR2	ENSG00000064763_21275.2	GTCCATTCTCATCACGG
	FAR2	ENSG00000064763_21276.3	GCCATAGAAAGCTGCAATTG
	FAR2	ENSG00000064763_21277.4	GCCATAAGCAAGAGCTGC
	FAR2	ENSG00000064763_21278.5	GTGAAATATTATGTTTGTAC
	FAR2	ENSG00000064763_21279.6	GTGTCGTCAAAGCGTACAG
	FAR2	ENSG00000064763_21280.7	GGCCAGCCTTGGGCCTCACA
	FAR2	ENSG00000064763_21281.8	GATCTTCTCATGCACATT
	FAR2	ENSG00000064763_21282.9	GGTGTAGGTATAAATATT
	FAR2	ENSG00000064763_21283.10	GTTATCTATCCGTGCCCTG
	FBXL19	ENSG00000099364_107374.1	GCACTCAGTTCGCACAC
	FBXL19	ENSG00000099364_107375.2	GGCAGTGCACTGCCGGAGC
	FBXL19	ENSG00000099364_107376.3	GCCTGTGTGCGAACTGAGTG
	FBXL19	ENSG00000099364_107377.4	GCCGAGACATGAAGAAGTTC
	FBXL19	ENSG00000099364_107378.5	GCCTCTTGTGTGGGGAGGCT
	FBXL19	ENSG00000099364_107379.6	GTAGGGCCGACAACGGCG
	FBXL19	ENSG00000099364_107380.7	GAAATTTGGTTTGAGCCTCA
	FBXL19	ENSG00000099364_107381.8	GCAACGAGATCGTCCACCC
	FBXL19	ENSG00000099364_107382.9	GCGATGTGCCCGAAGAGT
	FBXL19	ENSG00000099364_107383.10	GCGAGGGCACTCCCAGCAGT
	FIZ1	ENSG00000179943_145912.1	GTGAAACGGGACCCTGGGGG
	FIZ1	ENSG00000179943_145913.2	GGGCAAAGTGGCGCCGC
	FIZ1	ENSG00000179943_145914.3	GGCGGGCGGTGCTGGTGCA
	FIZ1	ENSG00000179943_145915.4	GCAGCGCGGACATGCGTG
	FIZ1	ENSG00000179943_145916.5	GGGGTTCCGCGACTCCAC
	FIZ1	ENSG00000179943_145917.6	GCGAGCGCAGGTGGTTGGCT
	FIZ1	ENSG00000179943_145918.7	GGGCAGGCAGAGCAGCGGTA
	FIZ1	ENSG00000179943_145919.8	GCAGACCAGGCAGCAGTA
	FIZ1	ENSG00000179943_145920.9	GGCGCCGCACGCAAATGG
	FIZ1	ENSG00000179943_145921.10	GCTCCGTCTGCTGCAATG
	FLG	ENSG00000143631_87841.1	GACTATCAGTGGTGTCAT
	FLG	ENSG00000143631_87842.2	GTCAGCGATCGTGGACAC
	FLG	ENSG00000143631_87843.3	GTGTAATATGTGGCAATA
	FLG	ENSG00000143631_87844.4	GAGAATTTACCGATATC
	FLG	ENSG00000143631_87845.5	GACTCTGAGAGGCACTCT
	FLG	ENSG00000143631_87846.6	GCTGAAGGAACTTCTGGAAA
	FLG	ENSG00000143631_87847.7	GCTTGAAAAGATTAATTA
	FLG	ENSG00000143631_87848.8	GCAGAGACTTCCTCTCG
	FLG	ENSG00000143631_87849.9	GATTAGGAGACAATAGGAAG
	FLG	ENSG00000143631_87850.10	GTTTCTTCTTTCCAGACTTG
	FOXB1	ENSG00000171956_128725.1	GCTGTACGTGTTGCGGCC
	FOXB1	ENSG00000171956_128726.2	GCGTGTTCTCCCTGTAGT
	FOXB1	ENSG00000171956_128727.3	GAACATGTCCCCGCAGCT
	FOXB1	ENSG00000171956_128728.4	GCAGGTACTGCGCCGCGT
	FOXB1	ENSG00000171956_128729.5	GCACCTTGAAGCGCTTG
	FOXB1	ENSG00000171956_128730.6	GCCCTTGCCTGGCTGGTC
	FOXB1	ENSG00000171956_128731.7	GTGGCAGGTGCGTGCCCG
	FOXB1	ENSG00000171956_128732.8	GCCGCCCAAGTTGTAGG
	FOXB1	ENSG00000171956_128733.9	GGGGTGCTTGAAGCCCGA
	FOXB1	ENSG00000171956_128734.10	GCGCGATGATGTTCTCGA
	FTH1	ENSG00000167996_97183.1	GTGGGACTTCTTCTGTCCC
	FTH1	ENSG00000167996_97184.2	GCATCTCATCCACAGCCAAC
	FTH1	ENSG00000167996_97185.3	GGAGAGCGGGCTGAATGCAA
	FTH1	ENSG00000167996_97186.4	GTCACAGCTACCTGTCTCTG
	FTH1	ENSG00000167996_97187.5	GCCTGTGAAATGGGGAGAT
	FTH1	ENSG00000167996_97188.6	GCCTGGGATGATCTTTCTGT
	FTH1	ENSG00000167996_97189.7	GGCTGTGGATGAGATGCACC
	FTH1	ENSG00000167996_97190.8	GCACATACAAGGTCCTGCCT
	FTH1	ENSG00000167996_97191.9	GGCACATACAAGGTCCTGCC
	FTH1	ENSG00000167996_97192.10	GTATGTGCCTGATGACTTGG
	GATSL3	ENSG00000239282_108781.1	GCTGCACATCCTAGAACACC
	GATSL3	ENSG00000239282_108782.2	GTAGAGCCAGAGACCGGGAC
	GATSL3	ENSG00000239282_108783.3	GCTTATGGTGGACGAGGA
	GATSL3	ENSG00000239282_108784.4	GCCTGACGGAGACCCCTG
	GATSL3	ENSG00000239282_108786.6	GTGGCGCGATGACCGAAC
	GATSL3	ENSG00000239282_108787.7	GCTACTTGCAGGAACTCAGA
	GATSL3	ENSG00000239282_108788.8	GACATTTACCGCGAGGT
	GATSL3	ENSG00000239282_108789.9	GGAATCATCCCTCGTCAC
	GATSL3	ENSG00000239282_108790.10	GCACCCGCACCCGGTGTTCT
	GATSL3	sgGATSL3_1	GGAGTTCGACATTTACCGCG
	GEMIN4	ENSG00000179409_9829.1	GAATTAACAAAGTCTGAC
	GEMIN4	ENSG00000179409_9830.2	GTGTTGGACGGCCCATCG
	GEMIN4	ENSG00000179409_9831.3	GCTGTTCCACCCTAAGGCAC
	GEMIN4	ENSG00000179409_9832.4	GTGTCGGACGGGGTCACG
	GEMIN4	ENSG00000179409_9833.5	GAAATGACTATTCTGCATGG
	GEMIN4	ENSG00000179409_9834.6	GATCAGGGCTTTCTTCTTCC
	GEMIN4	ENSG00000179409_9835.7	GATCCAGAGTCGGATCCT
	GEMIN4	ENSG00000179409_9836.8	GTTGGCCATGCTGCTCCG
	GEMIN4	ENSG00000179409_9837.9	GTCAGACTGTCGCACAGC
	GEMIN4	ENSG00000179409_9838.10	GGTAGAGCGTCGCGTTC
	GEMIN6	ENSG00000152147_180754.1	GTAATCTTGCCATTCTAA
	GEMIN6	ENSG00000152147_180755.2	GAAGAATGAGTATAAAGGAT
	GEMIN6	ENSG00000152147_180756.3	GTCTGTGACCGGAATTAT
	GEMIN6	ENSG00000152147_180757.4	GATGCATTTGTTCACGTC
	GEMIN6	ENSG00000152147_180758.5	GTAATCTTGCCATTCTA
	GEMIN6	ENSG00000152147_180759.6	GTTGAAACTATGAATGAAG
	GEMIN6	ENSG00000152147_180760.7	GTAATCTTGCCATTCTAAG
	GEMIN6	ENSG00000152147_180761.8	GAAGAAAGGCCCCTTAGAA
	GEMIN6	ENSG00000152147_180762.9	GCATACAGCCCAGAGGATC
	GEMIN6	ENSG00000152147_180763.10	GACTATAGACCCACCATA
	GEMIN7	ENSG00000142252_45503.1	GGCACGGGAATGTTCAC
	GEMIN7	ENSG00000142252_45504.2	GAAGCCATCAGGGCCCCG
	GEMIN7	ENSG00000142252_45505.3	GGACGCAGAGCCCCCTTG
	GEMIN7	ENSG00000142252_45506.4	GGCTCGTGCCCGCTGCTCCT
	GEMIN7	ENSG00000142252_45507.5	GCGTTACCTCCGCAGCCTGC
	GEMIN7	ENSG00000142252_45508.6	GAAGTTGGCCACATCCAGGT
	GEMIN7	ENSG00000142252_45509.7	GGCCCTGATGGCTTCAGCCG
	GEMIN7	ENSG00000142252_45510.8	GGCTGAAGCCATCAGGGCCC
	GEMIN7	ENSG00000142252_45511.9	GGAACCTCTGGCCTCAAGG
	GEMIN7	ENSG00000142252_45512.10	GGGCAGCCGGAGCACAGGCA
	GFI1	ENSG00000162676_203340.1	GTCTGGTCCTGGGGAGCG
	GFI1	ENSG00000162676_203341.2	GCACTTCAAATGCAGGCG
	GFI1	ENSG00000162676_203342.3	GCGTCTGCGAACGGAGCT
	GFI1	ENSG00000162676_203343.4	GGTCAGCTGCGATTCGG
	GFI1	ENSG00000162676_203344.5	GGTCGGTAGCTCTGCACC
	GFI1	ENSG00000162676_203345.6	GCTTCGGGCCGTACAGCG
	GFI1	ENSG00000162676_203347.8	GGCCAGCGCCACGCTCCA
	GFI1	ENSG00000162676_203348.9	GAAGTCAATGTGCCCATCGC
	GFI1	ENSG00000162676_203349.10	GGGCTCTACGGCGACTTC
	GFI1	sgGFI1_1	GCAGCTGTCTGGGGATGCGG
	GLUL	ENSG00000135821_53968.1	GCGCTGCAAGACCCGGACCC
	GLUL	ENSG00000135821_53969.2	GCCTGAGTGGAATTTCGA
	GLUL	ENSG00000135821_53970.3	GCAAGTTCCCACTTAAATAA
	GLUL	ENSG00000135821_53971.4	GTTTCGGGACCCCTTCCGTA
	GLUL	ENSG00000135821_53972.5	GTCCATATTACTGTGGTG
	GLUL	ENSG00000135821_53973.6	GGGGCCCTGGGAAGCCGT
	GLUL	ENSG00000135821_53974.7	GACCATTCTCCTCCCGCA
	GLUL	ENSG00000135821_53975.8	GCTGGAGTCAAGATTGCG
	GLUL	ENSG00000135821_53976.9	GCTTGCTTAGTTTCTCAA
	GLUL	ENSG00000135821_53977.10	GTAAACGGATAATGGACA
	GNG10	ENSG00000242616_188999.1	GCTGCTCTACCAAGCGCTGC
	GNG10	ENSG00000242616_189000.2	GGATCTAGGCTCCCGGAA
	GNG10	ENSG00000242616_189001.3	GGTAGAGCAGCTCAAGTTGG
	GNG10	ENSG00000242616_189002.4	GCTGGAAGTAACCCCTTCC
	GNG10	ENSG00000242616_189003.5	GGATCTAGGCTCCCGGA
	GNG10	ENSG00000242616_189004.6	GGAAGGGGTTACTTCCAGC
	GNG10	ENSG00000242616_189005.7	GGATCTAGGCTCCCGGAAG
	GNG10	ENSG00000242616_189006.8	GCTGGTGGGTGTTCCAGC
	GNG10	ENSG00000242616_189007.9	GGGCGCTCGCGCTAGCCC
	GNG10	ENSG00000242616_189008.10	GGCGCTCGCGCTAGCCCCGG
	GNL2	ENSG00000134697_29737.1	GGTAAGTTTCAATGTGAG
	GNL2	ENSG00000134697_29738.2	GATGCTAGAGATCCAAT
	GNL2	ENSG00000134697_29739.3	GTGTTGGATAATCCTGGGAG
	GNL2	ENSG00000134697_29740.4	GCAAGCCTTACTAACCCGTT
	GNL2	ENSG00000134697_29741.5	GTGACCTTGTTCCAACCT
	GNL2	ENSG00000134697_29742.6	GGCGCCTGAATATGTAT
	GNL2	ENSG00000134697_29743.7	GGTGAAGCCCAAGTACAA
	GNL2	ENSG00000134697_29744.8	GCAATATCAATCAACGG
	GNL2	ENSG00000134697_29745.9	GAGGCCGGATTCGATCA
	GNL2	ENSG00000134697_29746.10	GAGGCCAAAACATGAGGGAC
	GPATCH4	ENSG00000160818_135787.1	GCAAAGGCCTCGGCCGGA
	GPATCH4	ENSG00000160818_135788.2	GTAGGACATGACCCTGCCA
	GPATCH4	ENSG00000160818_135789.3	GGTATCACTCAGGCTCTC
	GPATCH4	ENSG00000160818_135790.4	GACTGCGGCCAACTTGGTAG
	GPATCH4	ENSG00000160818_135791.5	GAGGAGCAGCTGCTAAAGCA
	GPATCH4	ENSG00000160818_135792.6	GGGATGATTATAACGGG
	GPATCH4	ENSG00000160818_135793.7	GCAGTGATGACGACAACC
	GPATCH4	ENSG00000160818_135794.8	GGCTACATTGACTTCAGG
	GPATCH4	ENSG00000160818_135795.9	GCTCTCCAAGTCTTTGTT
	GPATCH4	ENSG00000160818_135796.10	GTTCGCCCCTCACAGGCT
	GPBP1	ENSG00000062194_111658.1	GTTGATGATGGTGGAGTA
	GPBP1	ENSG00000062194_111659.2	GAAGAGTTGTGTCGTCGA
	GPBP1	ENSG00000062194_111660.3	GCTATTGGGCGTCCTAA
	GPBP1	ENSG00000062194_111661.4	GCATTCTGAAAACTTTGCA
	GPBP1	ENSG00000062194_111662.5	GCCAGTTAAGAATGGAAC
	GPBP1	ENSG00000062194_111663.6	GAGTCCACATTTGGCGT
	GPBP1	ENSG00000062194_111664.7	GAGAACGGGAACTTCCACCA
	GPBP1	ENSG00000062194_111665.8	GCAAACAGTTTGAAGCTG
	GPBP1	ENSG00000062194_111666.9	GCTAAAGACTTATTGTGATT
	GPBP1	ENSG00000062194_111667.10	GTAGGTGGAGCAGCAGGTTT
	GRPEL2	ENSG00000164284_47781.1	GCGGCACTCCAGGCCAGT
	GRPEL2	ENSG00000164284_47782.2	GCCGTACGGTCGCTGTGGGC
	GRPEL2	ENSG00000164284_47783.3	GTCCTCACCAGCAGTTCTCT
	GRPEL2	ENSG00000164284_47784.4	GGCTCGTTCAGCAAGAGG
	GRPEL2	ENSG00000164284_47785.5	GGGTAAAAGCTGTTAAAC
	GRPEL2	ENSG00000164284_47786.6	GCCCGCCCACAGCGACCGTA
	GRPEL2	ENSG00000164284_47787.7	GGCCGTACGGTCGCTGTGGG
	GRPEL2	ENSG00000164284_47788.8	GAGTGCATTTCTGAAGAAT
	GRPEL2	ENSG00000164284_47789.9	GTAGGCGCTGCACCCGCAGC
	GRPEL2	ENSG00000164284_47790.10	GTCCTCACCAGCAGTTCTC
	GSDMA	ENSG00000167914_69055.1	GACAGCTAAACCCTCGAG
	GSDMA	ENSG00000167914_69056.2	GTCGATGAGGCTGTCAAG
	GSDMA	ENSG00000167914_69057.3	GAAAATGTCACCCGGGCCC
	GSDMA	ENSG00000167914_69058.4	GCAGCGTGTAGTCGGTG
	GSDMA	ENSG00000167914_69059.5	GAGGAAGAGCACGCTCTTCT
	GSDMA	ENSG00000167914_69060.6	GCTGGACACCCGAGTGGA
	GSDMA	ENSG00000167914_69061.7	GATGTGGATGTACCAAAGA
	GSDMA	ENSG00000167914_69062.8	GCTCTCGCAGAACAGCACTC
	GSDMA	ENSG00000167914_69063.9	GCAGACCACCCATTCCTGA
	GSDMA	ENSG00000167914_69064.10	GCCCCAATGGGGCGAAGA
	GTPBP2	ENSG00000172432_187034.1	GCGGGTATCGGAGCTGTT
	GTPBP2	ENSG00000172432_187035.2	GCCCCGGAAGATCACCG
	GTPBP2	ENSG00000172432_187036.3	GAAGTGGCGGCTCCAGGA
	GTPBP2	ENSG00000172432_187037.4	GGTGAGGCCGTCTACCAGAT
	GTPBP2	ENSG00000172432_187038.5	GGAATCCTCGTCGGAAGG
	GTPBP2	ENSG00000172432_187039.6	GGTGCTCAAAGCGGTACT
	GTPBP2	ENSG00000172432_187040.7	GCCGTGAGGGGGACCAGC
	GTPBP2	ENSG00000172432_187041.8	GATGGTAGGATTCATCTCC
	GTPBP2	ENSG00000172432_187042.9	GTTCTTCGAGAGCGAGAAG
	GTPBP2	ENSG00000172432_187043.10	GCATCAGCTTCGAGATCC
	GTPBP4	ENSG00000107937_166201.1	GGTATTCGGATCAATGGT
	GTPBP4	ENSG00000107937_166202.2	GCAAACAGCTGAAGCGTG
	GTPBP4	ENSG00000107937_166203.3	GGGTACCCACACAAAAGC
	GTPBP4	ENSG00000107937_166204.4	GGATGTGCACAGTGATCAAG
	GTPBP4	ENSG00000107937_166205.5	GAAGCAGAGTTTGGAGTATT
	GTPBP4	ENSG00000107937_166206.6	GTGCGACTGATGAAGTA
	GTPBP4	ENSG00000107937_166207.7	GAATTTGTGAAAGTCTATCA
	GTPBP4	ENSG00000107937_166208.8	GATGAATATTCTCTACGACA
	GTPBP4	ENSG00000107937_166209.9	GGAACACCATCGAGATGC
	GTPBP4	ENSG00000107937_166210.10	GACAAATCCATCACATAC
	H1F0	ENSG00000189060_117798.1	GGAGGCCTTGGCCCGCTT
	H1F0	ENSG00000189060_117799.2	GTATTCAGACATGATCG
	H1F0	ENSG00000189060_117800.3	GGCCGAGAAGAACCGCGC
	H1F0	ENSG00000189060_117801.4	GTTGTCCATCAAGCGCC
	H1F0	ENSG00000189060_117802.5	GATATACTTCTGAATGGAC
	H1F0	ENSG00000189060_117803.6	GAAGGCCACTGACTTCTT
	H1F0	ENSG00000189060_117804.7	GGCTAGCCGGAAGGACCCCG
	H1F0	ENSG00000189060_117805.8	GGATGCCTTCTTTGGCG
	H1F0	ENSG00000189060_117806.9	GGGTTTCTTGGTTGGGGCTT
	H1F0	ENSG00000189060_117807.10	GGCCTTCTTGACCGGGG
	H1FX	ENSG00000184897_102453.1	GCCAGTGACGACCGCCGA
	H1FX	ENSG00000184897_102454.2	GTTGTCCCCATCTAAGAAG
	H1FX	ENSG00000184897_102455.3	GTGGTTCGACCAGCAGAA
	H1FX	ENSG00000184897_102456.4	GGCCTCGGTGTAGATCT
	H1FX	ENSG00000184897_102457.5	GCCGGGCAAGTACAGCCAGC
	H1FX	ENSG00000184897_102458.6	GTACTCGATCAAGGCGC
	H1FX	ENSG00000184897_102459.7	GAAGGAACCGTTGGCGC
	H1FX	ENSG00000184897_102460.8	GCTCAACCGCAAGAAGC
	H1FX	ENSG00000184897_102461.9	GCAGAACGACACGCTTCTGC
	H1FX	ENSG00000184897_102462.10	GCCTTCTTCGCTTTGTGCG
	HIST1H2AB	ENSG00000137259_136709.1	GTCTGGTCGCGGCAAACA
	HIST1H2AB	ENSG00000137259_136710.2	GCGCCAAGGCTAAGACT
	HIST1H2AB	ENSG00000137259_136711.3	GCAGGTTTGCAGTTTCCTGT
	HIST1H2AB	ENSG00000137259_136712.4	GGCAACTACTCCGAGCGCGT
	HIST1H2AB	ENSG00000137259_136713.5	GGCGCGCCGGTGTATCTCG
	HIST1H2AB	ENSG00000137259_136714.6	GGCCAATTGCAGGTGGCGC
	HIST1H2AB	ENSG00000137259_136715.7	GAGGAGCTTAATAAACTCTT
	HIST1H2AB	ENSG00000137259_136716.8	GCAGCACCGCCTGAATATT
	HIST1H2AB	ENSG00000137259_136717.9	GAAAACTGAGAGCCATCATA
	HIST1H2AB	ENSG00000137259_136718.10	GGTCGCGGCAAACAAGG
	HNRNPD	ENSG00000138668_126582.1	GTCGGAGGAGCAGTTCGG
	HNRNPD	ENSG00000138668_126583.2	GAAGTTAGATCCTATCAC
	HNRNPD	ENSG00000138668_126584.3	GTTTATAGGAGGCCTTAGCT
	HNRNPD	ENSG00000138668_126585.4	GCGTCTGGAGGCACCGAA
	HNRNPD	ENSG00000138668_126586.5	GTCTACAACTTCACCAAATT
	HNRNPD	ENSG00000138668_126587.6	GATTGACGCCAGTAAGAACG
	HNRNPD	ENSG00000138668_126588.7	GCCATGGTGGCGGCGACACA
	HNRNPD	ENSG00000138668_126589.8	GGGAAGCGGAGCCGGGACC
	HNRNPD	ENSG00000138668_126590.9	GCCATGAAAACAAAAGAGC
	HNRNPD	ENSG00000138668_126591.10	GGCGGGAAAAAATCCTGG
	ICAM4	ENSG00000105371_197520.1	GGGAGTTGGGAGCGCGCT
	ICAM4	ENSG00000105371_197521.2	GCGGGCGCAAAGCCCCAA
	ICAM4	ENSG00000105371_197522.3	GAGGCTGGAATTCTGCGGCT
	ICAM4	ENSG00000105371_197523.4	GCGCAGGAAAAACACGCT
	ICAM4	ENSG00000105371_197524.5	GTAGGCGGTGATCCTGGAGG
	ICAM4	ENSG00000105371_197525.6	GGGCTGCCAGAAGTCGCG
	ICAM4	ENSG00000105371_197526.7	GGCCGGTGAAGCGCTCC
	ICAM4	ENSG00000105371_197527.8	GTTCCCGGTGGGCTACTTGG
	ICAM4	ENSG00000105371_197528.9	GCGCGCCTCAATCTCGA
	ICAM4	ENSG00000105371_197529.10	GAGCTGTTGCGGACCACC
	IFRD1	ENSG00000006652_22054.1	GCGGAACACTCCCCACCG
	IFRD1	ENSG00000006652_22055.2	GATCGCTATAACCACTGCAA
	IFRD1	ENSG00000006652_22056.3	GACCTAGAGTACAAGTTGAA
	IFRD1	ENSG00000006652_22057.4	GAAGGTATTAAAAATGCAC
	IFRD1	ENSG00000006652_22058.5	GATGCATCTTCATCACTAAA
	IFRD1	ENSG00000006652_22059.6	GTATGAATTTATTCTGGAA
	IFRD1	ENSG00000006652_22060.7	GATGGGTCAGCTAGTATGC
	IFRD1	ENSG00000006652_22061.8	GATATGAAGCACTGTATT
	IFRD1	ENSG00000006652_22062.9	GAAGTCCTTGATGAGGA
	IFRD1	ENSG00000006652_22063.10	GTTTACATCATCACAAGAG
	IFRD2	ENSG00000214706_201169.1	GGAGCGTGTTGCCCTTAC
	IFRD2	ENSG00000214706_201170.2	GGAACCCGAGTCAGCTT
	IFRD2	ENSG00000214706_201171.3	GCTGGGCCCTGGACCTAA
	IFRD2	ENSG00000214706_201172.4	GCATTCACTGGCGGTGCTGC
	IFRD2	ENSG00000214706_201173.5	GGCGCTCCAGCAAGAAGTCG
	IFRD2	ENSG00000214706_201174.6	GAAGGGCGAGGAACAAGCCC
	IFRD2	ENSG00000214706_201175.7	GACGATGAGGCAGCCAGTG
	IFRD2	ENSG00000214706_201176.8	GGGGATGTCGTGGATGAGCA
	IFRD2	ENSG00000214706_201177.9	GGCTCTCAAGAGCACCCTGC
[truncated: 10,171 more rows]
