# Supplementary material for: The SMC5/6 complex compacts and silences unintegrated HIV-1 DNA and is antagonized by Vpr
Source: Cell Host Microbe. Author manuscript; Available in PMC 2021 Jun 19. (PMC8118623; doi:10.1016/j.chom.2021.03.001)
Supplement: Table S2 [file NIHMS1701024-supplement-Table_S2.xlsx]

## Sheet: Table S2 - sgRNA sequences
Gene ID	sgRNA ID	sgRNA sequence
SLF2	sg1_SLF2	GAACTGGAATTTAGCTCCCAG
SLF2	sg2_SLF2	GAACCGAGTGATGAAACTGA
SLF2	sg3_SLF2	GCCTCCAAATATTTAGCCAA
SMC5	sg1_SMC5	GCCAACGATCATATTCAAGTG
SMC5	sg2_SMC5	GCAGCCTTAAATATTCAAGT
SMC5	sg3_SMC5	GCTTGAAGCAAAAAGGCCAT
SMC6	sg1_SMC6	GAATAGCCTAATTGACATGAG
SMC6	sg2_SMC6	GTTTCTTATAACTAGGCTCCG
SMC6	sg3_SMC6	GTTCCTCTTTCTCTACACAC
NSMCE1	sg1_NSMCE1	GTCCTCCAACTTATCTACGG
NSMCE1	sg2_NSMCE1	GATGACCCATGGCGTGCTAG
NSMCE1	sg3_NSMCE1	GTGGGAGACCCATTTATGCGT
NSMCE2	sg1_NSMCE2	GTCCATACCAGAGTTGATAC
NSMCE2	sg2_NSMCE2	GCAACTAAACCATTATGTAA
NSMCE2	sg3_NSMCE2	GAGTGAGTAGTGAATATAGTA
NSMCE3	sg1_NSMCE3	GTATACCCGAAGACGTACTGG
NSMCE3	sg2_NSMCE3	GATCATCAGGAGGCCCGTAG
NSMCE3	sg3_NSMCE3	GAGCCATAGCGGAAACCCCG
NSMCE4A	sg1_NSMCE4A	GTGCCGGTGACAAATTAACAG
NSMCE4A	sg2_NSMCE4A	GATCTCGTCCCCGGAATCCGA
NSMCE4A	sg3_NSMCE4A	GAATCAGGACTATCTTCATCA
SLF1	sg1_SLF1	GCATGGCTATTAAGACAGATG
SLF1	sg2_SLF1	GCATGAAGAACGCATACAGG
SLF1	sg3_SLF1	GCTTATCAGTTCTAACAAGG
RAD18	sg1_RAD18	GAGTGGATTGTCCTGTTTGCG
RAD18	sg2_RAD18	GTCCAGACAGTCTTTAAAGCA
RAD18	sg3_RAD18	GTTACCAGTTCATCTAATATG
RNF168	sg1_RNF168	GAAGAAATTCTCTCGTCAACG
RNF168	sg2_RNF168	GCACCACAGGCACATAACCA
RNF168	sg3_RNF168	GTTGAAGAACAATTTCTGTG
RNF8	sg1_RNF8	GTGAGCCAAGTAAGACCACAG
RNF8	sg2_RNF8	GCAGGGAGACTACATCCAACT
RNF8	sg3_RNF8	GTGGTTTCGAGAAATCATCA
ZNF638	sg1_NP220	GTCTTATAACTGAATTACCAG
ZNF638	sg2_NP220	GCATTGGGCTTCGAGACCGA
ZNF638	sg3_NP220	GATGCTTTCACAATACCAAA
MPHOSPH8	sg1_MPP8	GCAGGTTGCGGAGGGAGCAA
MPHOSPH8	sg2_MPP8	GGGGGTATGTGGAGGGGCCC
MPHOSPH8	sg3_MPP8	TTTGGCGTTTGGGCAGATAC
PPHLN1	sg1_PPHLN1	GAGACGATCATTCTGCAAGC
PPHLN1	sg2_PPHLN1	CTTCCCATTATGCGAGAGAG
PPHLN1	sg3_PPHLN1	AGACCGCTCTCTCGCATAAT
TASOR	sg1_TASOR	ACATACTTAGGTCCAAATGA
TASOR	sg2_TASOR	TTGCAGCCTTTATGAAGTTG
TASOR	sg3_TASOR	GTTTCCTTATAAAACAGTGC
B2M	sg1_β2M	GGCCGAGATGTCTCGCTCCG
